# Supplementary material for: A new species of Leodice from Korean waters (Annelida, Polychaeta, Eunicidae)
Source: Zookeys. 2017 Nov 14;(715):53–67. doi: 10.3897/zookeys.715.20448 (PMC5740469; doi:10.3897/zookeys.715.20448)
Supplement: XML Treatment for Leodice duplexa [file zookeys.715.20448-treatment1.xml]

<!DOCTYPE tp:taxon-treatment
  PUBLIC "-//TaxonX//DTD Taxonomic Treatment Publishing DTD v0 20100105//EN" "tax-treatment-NSO.dtd">
<tp:taxon-treatment xmlns:tp="http://www.plazi.org/taxpub"><tp:treatment-meta><kwd-group><label>Taxon classification</label><kwd><named-content xmlns:xlink="http://www.w3.org/1999/xlink" content-type="kingdom">Animalia</named-content></kwd><kwd><named-content xmlns:xlink="http://www.w3.org/1999/xlink" content-type="order">Eunicida</named-content></kwd><kwd><named-content xmlns:xlink="http://www.w3.org/1999/xlink" content-type="family">Eunicidae</named-content></kwd></kwd-group><mixed-citation publication-type="journal"><person-group><name><surname>Choi</surname><given-names>Hyun Ki</given-names></name><name><surname>Kim</surname><given-names>Jong Guk</given-names></name><name><surname>Kang</surname><given-names>Dong Won</given-names></name><name><surname>Yoon</surname><given-names>Seong Myeong</given-names></name></person-group><article-title>A new species of <italic><tp:taxon-name><tp:taxon-name-part taxon-name-part-type="genus" reg="Leodice">Leodice</tp:taxon-name-part></tp:taxon-name></italic> from Korean waters (<tp:taxon-name><tp:taxon-name-part taxon-name-part-type="phylum">Annelida</tp:taxon-name-part></tp:taxon-name>, <tp:taxon-name><tp:taxon-name-part taxon-name-part-type="class">Polychaeta</tp:taxon-name-part></tp:taxon-name>, <tp:taxon-name><tp:taxon-name-part taxon-name-part-type="family">Eunicidae</tp:taxon-name-part></tp:taxon-name>)</article-title><source>Zookeys</source><day>14</day><month>11</month><year>2017</year><volume>2017</volume><issue>715</issue><fpage>53</fpage><lpage>67</lpage><pub-id pub-id-type="doi">10.3897/zookeys.715.20448</pub-id></mixed-citation></tp:treatment-meta><tp:nomenclature><tp:taxon-name>
                <tp:taxon-name-part taxon-name-part-type="genus" reg="Leodice">Leodice</tp:taxon-name-part>
                <tp:taxon-name-part taxon-name-part-type="species" reg="duplexa">duplexa</tp:taxon-name-part>
                <object-id xmlns:xlink="http://www.w3.org/1999/xlink" content-type="zoobank" xlink:type="simple">http://zoobank.org/64134EF0-FFE9-4FB3-8C64-4030C310ED09</object-id>
              </tp:taxon-name><tp:taxon-status xmlns:xlink="http://www.w3.org/1999/xlink" xlink:type="simple">sp. n.</tp:taxon-status><xref ref-type="fig" rid="F1">Figs 1</xref><xref ref-type="fig" rid="F2">, 2</xref></tp:nomenclature><tp:treatment-sec sec-type="type locality" id="SECID0E5PAC"><title>Type locality.</title><p>South Korea, Gyeongsangbuk-do Province: Gyeongju-si County, Gampo-eup, Oryu 1-ri, <named-content xmlns:xlink="http://www.w3.org/1999/xlink" content-type="dwc:verbatimCoordinates" xlink:type="simple"><named-content content-type="geo-json" specific-use="{&#34;type&#34;:&#34;Point&#34;,&#34;coordinates&#34;:[129.539167,35.803611]}" id="NCID0EIAAE" xlink:type="simple">35°48'13"N, 129°32'21"E</named-content></named-content>, intertidal rocky bottom.</p></tp:treatment-sec><tp:treatment-sec sec-type="material" id="SECID0ENAAE"><title>Material examined.</title><p>
                <bold><italic>Holotype</italic>.</bold> complete specimen (53.0 mm long, 4.8 mm width), cat no. MABIKNA00146045. <bold><italic>Paratypes</italic>.</bold> one complete specimen (24.0 mm <!--PageBreak--><!--PageBreak-->long, 4.9 mm width), cat no. MABIKNA00146046; one incomplete specimen (15.0 mm long, 3.3 mm width), cat no. MABIKNA00146047. All type material was collected from intertidal rocky bottom at the type locality on 9 April 2014.</p></tp:treatment-sec><tp:treatment-sec sec-type="material" id="SECID0E6AAE"><title>Additional material.</title><p>South Korea, Gyeongsangbuk-do Province: 5 specimens, Ulleung-gun County, Ulleung-eup, Dokdo-ri, <named-content xmlns:xlink="http://www.w3.org/1999/xlink" content-type="dwc:verbatimCoordinates" xlink:type="simple"><named-content content-type="geo-json" specific-use="{&#34;type&#34;:&#34;Point&#34;,&#34;coordinates&#34;:[131.868333,37.241944]}" id="NCID0EIBAE" xlink:type="simple">37°14’31”N, 131°52’06”E</named-content></named-content>, 05 Sep. 2016, subtidal rocky bottom at 10–15 m depth; 5 specimens, Pohang-si County, Homigot-myeon, Guman-ri, <named-content xmlns:xlink="http://www.w3.org/1999/xlink" content-type="dwc:verbatimCoordinates" xlink:type="simple"><named-content content-type="geo-json" specific-use="{&#34;type&#34;:&#34;Point&#34;,&#34;coordinates&#34;:[129.575278,36.076389]}" id="NCID0EQBAE" xlink:type="simple">36°04'35"N, 129°34'31"E</named-content></named-content>, 19 May 2015; 2 specimens, Yeongdeok-gun County, Chuksan-myeon, Gyeongjeong-ri, <named-content xmlns:xlink="http://www.w3.org/1999/xlink" content-type="dwc:verbatimCoordinates" xlink:type="simple"><named-content content-type="geo-json" specific-use="{&#34;type&#34;:&#34;Point&#34;,&#34;coordinates&#34;:[129.542778,36.461111]}" id="NCID0EYBAE" xlink:type="simple">36°27'40"N, 129°32'34"E</named-content></named-content>, 17 Sep. 2014., intertidal rocky bottom.</p></tp:treatment-sec><tp:treatment-sec sec-type="diagnosis" id="SECID0E4BAE"><title>Diagnosis.</title><p>Prostomium with three antennae and one pair of lateral palps arranged in crescent pattern; palpostyles and ceratostyles regularly articulated and moniliform, and with ring-shaped palpo- and ceratophores. Peristomial cirri with four weak articulations, not extending middle part of first peristomial ring. Pectinate branchiae from chaetiger VI to near posterior end, with maximum of 7–8 branchial filaments. Limbate chaetae slender, with narrow wings. Heterodont pectinate chaetae with 5–10 teeth. Compound falcigers bidentate, with hoods marginally serrated. Aciculae yellow, with both blunt and hammer-headed or bifid tip, and 2–4 per parapodium. Subacicular hooks yellow, tridentate, present from chaetiger XXIII to last chaetiger, and 1–2 per parapodium. Pygidium with two pairs of anal cirri with four articulations.</p></tp:treatment-sec><tp:treatment-sec sec-type="description" id="SECID0ECCAE"><title>Description.</title><p>Holotype: complete specimen with cylindrical body, slightly flattened dorsoventrally in posterior segments, and with approximately 94 segments.</p><p>Prostomium bilobed, distinctly shorter and narrower than peristomium, and about as deep as 1/2 of peristomium; prostomial lobes anteriorly rounded, dorsally flattened, separated by shallow and narrow notch. Prostomial appendages consisted of three antennae and two lateral palps, arranged in shallow semicircle, evenly spaced, similar in thickness; palpophores and ceratopores ring-shaped without articulation; palpostyles and ceratostyles tapering, regularly articulated, with up to 12 moniliform articulations in A-I extending to anterior edge of chaetiger I, but incomplete distally with 8–11 moniliform articulations in others except A-I (Fig. <xref ref-type="fig" rid="F1">1A, B</xref>).</p><p>Eyes black, spherical, and located between bases of palps and lateral antennae (Fig. <xref ref-type="fig" rid="F1">1A</xref>).</p><p>Peristomium cylindrical, divided into first and second ring; first ring 3–4 times longer than second one; peristomial cirri with four weak articulations, not extending middle part of first peristomial ring (Fig. <xref ref-type="fig" rid="F1">1A, B</xref>).</p><p>Maxillary formula (in paratype): Mx I 1+1; Mx II 6+6; Mx III 7+0; Mx IV 6+7; Mx V 1+1; Mx III located at frontal end of distal arc with left Mx IV. Mandibles flat (Fig. <xref ref-type="fig" rid="F1">1D, E</xref>).</p><p>Branchiae pectinate, slightly longer than dorsal cirri, and present on more than 65% of total number of chaetigers from chaetiger VI to near posterior end. Branchial filaments bimodal distribution, single at first branchial chaetiger, reaching maximum of eight in number between chaetigers IX to XXIII, reduced to 3–4 in number on chaetigers XXXI to XLVIII, increasing to 5–6 in number on chaetigers XLIX to LXIV, and thereafter decreasing to 2–4 in number on posterior chaetigers. Last six chaetigers without branchiae (Fig. <xref ref-type="fig" rid="F1">1F–I</xref>).</p><!--PageBreak--><p>Dorsal cirri tapering and digitiform, with 2–3 weak articulations (Fig. <xref ref-type="fig" rid="F1">1F–I</xref>).</p><fig id="F1" position="float" orientation="portrait"><label>Figure 1.</label><caption><p>
                    <italic><tp:taxon-name><tp:taxon-name-part taxon-name-part-type="genus" reg="Leodice">Leodice</tp:taxon-name-part> <tp:taxon-name-part taxon-name-part-type="species" reg="duplexa">duplexa</tp:taxon-name-part></tp:taxon-name></italic> sp. n., <bold>A–C, F–N</bold> holotype (MABIKNA00146045) <bold>D, F</bold> paratype (MABIKNA00146046) <bold>A</bold> anterior end, dorsal view <bold>B</bold> anterior end, lateral view <bold>C</bold> posterior end, dorsal view <bold>D</bold> maxillae <bold>E</bold> mandible <bold>F</bold> left parapodium VI, anterior view <bold>G</bold> left parapodium XX, anterior view <bold>H</bold> right parapodium XXXVIII, anterior view <bold>I</bold> right parapodium LX, anterior view <bold>J</bold> limbate chaeta on parapodium XLVII <bold>K</bold> pectinate chaeta on parapodium XLVII <bold>L</bold> compound falciger on parapodium XLVII <bold>M</bold> subacicular hook on parapodium XXXVIII <bold>N</bold> aciculae with blunt and hammer-headed tips on parapodium LXXXV. Scale bars: 1.0 mm (<bold>A, B</bold>), 0.5 mm (<bold>C–E</bold>), 0.4 mm (<bold>F–I</bold>), 0.05 mm (<bold>J–N</bold>).</p></caption><graphic xmlns:xlink="http://www.w3.org/1999/xlink" xlink:href="zookeys-715-053-g001.jpg" position="float" orientation="portrait" xlink:type="simple" id="oo_168185.jpg"/></fig><p>Anterior neuropodial lobes truncate and distally rounded with aciculae emerging near midline; pre- and postchaetal lobes low, transverse folds. Ventral cirri on anterior chaetigers thick and ovoid-shaped, with slightly inflated base; median ones with inflated base more than anterior ones; posterior ones slightly elongated with smaller base than median ones (Fig. <xref ref-type="fig" rid="F1">1F–I</xref>).</p><p>Limbate chaetae slender and elongate, longer than other chaetae, and with narrow wings (Fig. <xref ref-type="fig" rid="F1">1J</xref>). Pectinate chaetae flaring and with marginal teeth and 4–9 inner teeth (Figs <xref ref-type="fig" rid="F1">1K</xref>, <xref ref-type="fig" rid="F2">2F</xref>). Compound falcigers with distally inflated shafts and bidentate appendage; shafts marginally serrated on inflated region; appendages tapering, slender, with both proximal tooth directed laterally and distal tooth gently curved and directed upwardly, and proximal tooth slightly smaller than distal tooth on anterior chaetigers, <!--PageBreak-->but larger than distal tooth on posterior chaetigers; guards marginally serrated, without mucros (Figs <xref ref-type="fig" rid="F1">1L</xref>, <xref ref-type="fig" rid="F2">2E</xref>). Pseudocompound falcigers and compound spinigers absent. Aciculae yellow, straight, tapering with both blunt or pointed tips and hammer-headed or bifid tips, rounded in cross-section, and 2–3 in number per parapodium (maximum of four in paratype and more than two aciculae usually appeared in posterior parapodia); separation between core and sheath indistinct in aciculae and subacicular hooks (Figs <xref ref-type="fig" rid="F1">1M</xref>, <xref ref-type="fig" rid="F2">2A, C, D</xref>). Subacicular hooks yellow, tridentate, present from chaetiger XXIII to last chaetiger, and 1–2 in number per parapodium; shaft straight, subdistally tapering; proximal tooth triangle, distally blunt, directed laterally, larger than distal teeth; guards covering only proximal tooth (Figs <xref ref-type="fig" rid="F1">1N</xref>, <xref ref-type="fig" rid="F2">2B</xref>).</p><p>Pygidium with two pairs of anal cirri; dorsal pair as long as last five chaetigers with up to four cylindrical articulations, ventral pair reduced to small bump (Fig. <xref ref-type="fig" rid="F1">1C</xref>).</p><fig id="F2" position="float" orientation="portrait"><label>Figure 2.</label><caption><p>
                    <italic><tp:taxon-name><tp:taxon-name-part taxon-name-part-type="genus" reg="Leodice">Leodice</tp:taxon-name-part> <tp:taxon-name-part taxon-name-part-type="species" reg="duplexa">duplexa</tp:taxon-name-part></tp:taxon-name></italic> sp. n., <bold>A–D</bold> paratype (MABIKNA00146047) <bold>A</bold> yellow aciculae with pointed tips <bold>B</bold> yellow and paired subacicular hooks <bold>C</bold> parapodium with four aciculae <bold>D</bold> aciculae with hammer-headed or bifid tips <bold>E</bold> compound falcigers with bidentate appendages <bold>F</bold> pectinate chaeta. Scale bars: 0.05 mm (<bold>A–C</bold>), 0.025 mm (<bold>D–F</bold>).</p></caption><graphic xmlns:xlink="http://www.w3.org/1999/xlink" xlink:href="zookeys-715-053-g002.jpg" position="float" orientation="portrait" xlink:type="simple" id="oo_168186.jpg"/></fig></tp:treatment-sec><tp:treatment-sec sec-type="etymology" id="SECID0EKIAE"><title>Etymology.</title><p>The epithet of the specific name, <italic><tp:taxon-name><tp:taxon-name-part taxon-name-part-type="genus" reg="Leodice"/><tp:taxon-name-part taxon-name-part-type="species" reg="duplexa">duplexa</tp:taxon-name-part></tp:taxon-name></italic>, is derived from the Latin <italic>duplex</italic>, meaning ‘double’. This name refers to the presence of paired subacicular hooks.</p></tp:treatment-sec><tp:treatment-sec sec-type="distribution" id="SECID0E3IAE"><title>Distribution.</title><p>The East Sea (or the Sea of Japan) of South Korea.</p></tp:treatment-sec><tp:treatment-sec sec-type="remarks" id="SECID0EBJAE"><title>Remarks.</title><p>
                <italic><tp:taxon-name><tp:taxon-name-part taxon-name-part-type="genus" reg="Leodice">Leodice</tp:taxon-name-part></tp:taxon-name></italic> species were redefined by <xref ref-type="bibr" rid="B22">Zanol et al. (2014)</xref>, but their specific characteristics were insufficiently dealt in that work. However, diagnostic features of many <italic><tp:taxon-name><tp:taxon-name-part taxon-name-part-type="genus" reg="Leodice">Leodice</tp:taxon-name-part></tp:taxon-name></italic> species have been well studied under the names of <italic><tp:taxon-name><tp:taxon-name-part taxon-name-part-type="genus" reg="Eunice">Eunice</tp:taxon-name-part></tp:taxon-name></italic> species by the previous works (<xref ref-type="bibr" rid="B6">Hartman 1944</xref>, <xref ref-type="bibr" rid="B3">Day 1967</xref>, <xref ref-type="bibr" rid="B12">Miura 1977</xref>, <xref ref-type="bibr" rid="B13">1986</xref>, <xref ref-type="bibr" rid="B5">Fauchald 1992</xref>, <xref ref-type="bibr" rid="B2">Carrera-Parra and Salazar-Vallejo 1998</xref>, Zanol et al. 2000, <xref ref-type="bibr" rid="B16">Steiner et al. 2002</xref>, <xref ref-type="bibr" rid="B20">Zanol et al. 2007</xref>, <xref ref-type="bibr" rid="B19">Wu et al. 2013b</xref>). The new species of the present study can be discriminated from its relatives by the distinguishing morphological features provided by these previous works. <italic><tp:taxon-name><tp:taxon-name-part taxon-name-part-type="genus" reg="Leodice">Leodice</tp:taxon-name-part> <tp:taxon-name-part taxon-name-part-type="species" reg="duplexa">duplexa</tp:taxon-name-part></tp:taxon-name></italic> sp. n. could be classified into the C-2 group of <xref ref-type="bibr" rid="B4">Fauchald (1970</xref>, <xref ref-type="bibr" rid="B5">1992</xref>), because it has translucent and tridentate subacicular hooks and the branchiae are arising from the chaetigers more than 65% of a total number of them. Among the species assigned to this group, <italic><tp:taxon-name><tp:taxon-name-part taxon-name-part-type="genus" reg="Leodice">L.</tp:taxon-name-part> <tp:taxon-name-part taxon-name-part-type="species" reg="duplexa">duplexa</tp:taxon-name-part></tp:taxon-name></italic> sp. n. is closely related to <italic><tp:taxon-name><tp:taxon-name-part taxon-name-part-type="genus" reg="Leodice">L.</tp:taxon-name-part> <tp:taxon-name-part taxon-name-part-type="species" reg="antennata">antennata</tp:taxon-name-part></tp:taxon-name></italic>, the type specie of <italic><tp:taxon-name><tp:taxon-name-part taxon-name-part-type="genus" reg="Leodice">Leodice</tp:taxon-name-part></tp:taxon-name></italic>, in the following morphological features: the antennae and palps are regularly articulated and moniliform; the compound falcigers are bidentate; the peristomial and notopodial cirri are articulated; the branchiae are pectinate and show the bimodal distribution of branchial filaments; the aciculae are yellow (<xref ref-type="bibr" rid="B6">Hartman 1944</xref>, <xref ref-type="bibr" rid="B3">Day 1967</xref>, Imajima 1967, <xref ref-type="bibr" rid="B12">Miura 1977</xref>, <xref ref-type="bibr" rid="B13">1986</xref>, <xref ref-type="bibr" rid="B4">Fauchald 1970</xref>, <xref ref-type="bibr" rid="B5">1992</xref>, <xref ref-type="bibr" rid="B20">Zanol et al. 2007</xref>, <xref ref-type="bibr" rid="B19">Wu et al. 2013b</xref>). Nonetheless, the new species is distinguishable from <italic><tp:taxon-name><tp:taxon-name-part taxon-name-part-type="genus" reg="Leodice">L.</tp:taxon-name-part> <tp:taxon-name-part taxon-name-part-type="species" reg="antennata">antennata</tp:taxon-name-part></tp:taxon-name></italic> in two points as follows: the new species has 2–4 aciculae, while <italic><tp:taxon-name><tp:taxon-name-part taxon-name-part-type="genus" reg="Leodice">L.</tp:taxon-name-part> <tp:taxon-name-part taxon-name-part-type="species" reg="antennata">antennata</tp:taxon-name-part></tp:taxon-name></italic> bears one pair; the subacicular hooks are paired in some chaetigers in the new species, but always single in each chaetiger in <italic><tp:taxon-name><tp:taxon-name-part taxon-name-part-type="genus" reg="Leodice">L.</tp:taxon-name-part> <tp:taxon-name-part taxon-name-part-type="species" reg="antennata">antennata</tp:taxon-name-part></tp:taxon-name></italic> (<xref ref-type="bibr" rid="B3">Day 1967</xref>, Imajima 1967, <xref ref-type="bibr" rid="B12">Miura 1977</xref>, <xref ref-type="bibr" rid="B5">Fauchald 1992</xref>, <xref ref-type="bibr" rid="B20">Zanol et al. 2007</xref>, <xref ref-type="bibr" rid="B19">Wu et al. 2013b</xref>).</p><p>The distal shape of aciculae has been considered as a useful character for distinguishing eunicid species (<xref ref-type="bibr" rid="B13">Miura 1986</xref>, <xref ref-type="bibr" rid="B5">Fauchald 1992</xref>, <xref ref-type="bibr" rid="B11">León-González et al. 2004</xref>, <xref ref-type="bibr" rid="B20">Zanol et al. 2007</xref>, <xref ref-type="bibr" rid="B18">Wu et al. 2013a</xref>, <xref ref-type="bibr" rid="B7">Hsueh and Li 2014</xref>). The new species shows aciculae with blunt or pointed tips and hammer-headed or bifid tips, which are clearly differentiated from the aciculae with blunt or pointed tips of <italic><tp:taxon-name><tp:taxon-name-part taxon-name-part-type="genus" reg="Leodice">L.</tp:taxon-name-part> <tp:taxon-name-part taxon-name-part-type="species" reg="antennata">antennata</tp:taxon-name-part></tp:taxon-name></italic> described from the Gulf of Suez, its type locality (<xref ref-type="bibr" rid="B5">Fauchald 1992</xref>, <xref ref-type="bibr" rid="B20">Zanol et al. 2007</xref>). However, the appearance of the aciculae with hammer-headed or bifid tips, which is found in the new species, has been frequently mentioned in the previous descriptions of <italic><tp:taxon-name><tp:taxon-name-part taxon-name-part-type="genus" reg="Leodice">L.</tp:taxon-name-part> <tp:taxon-name-part taxon-name-part-type="species" reg="antennata">antennata</tp:taxon-name-part></tp:taxon-name></italic> (<xref ref-type="bibr" rid="B6">Hartman 1944</xref>, <xref ref-type="bibr" rid="B3">Day 1967</xref>, Imajima, 1967, <xref ref-type="bibr" rid="B12">Miura 1977</xref>, <xref ref-type="bibr" rid="B13">1986</xref>). Despite the discrepancy among the previous descriptions of <!--PageBreak--><italic><tp:taxon-name><tp:taxon-name-part taxon-name-part-type="genus" reg="Leodice">L.</tp:taxon-name-part> <tp:taxon-name-part taxon-name-part-type="species" reg="antennata">antennata</tp:taxon-name-part></tp:taxon-name></italic>, we accepted that the difference in terms of the distal shape of aciculae between <italic><tp:taxon-name><tp:taxon-name-part taxon-name-part-type="genus" reg="Leodice">L.</tp:taxon-name-part> <tp:taxon-name-part taxon-name-part-type="species" reg="duplexa">duplexa</tp:taxon-name-part></tp:taxon-name></italic> sp. n. and <italic><tp:taxon-name><tp:taxon-name-part taxon-name-part-type="genus" reg="Leodice">L.</tp:taxon-name-part> <tp:taxon-name-part taxon-name-part-type="species" reg="antennata">antennata</tp:taxon-name-part></tp:taxon-name></italic> is valid, based on the description of <italic><tp:taxon-name><tp:taxon-name-part taxon-name-part-type="genus" reg="Leodice">L.</tp:taxon-name-part> <tp:taxon-name-part taxon-name-part-type="species" reg="antennata">antennata</tp:taxon-name-part></tp:taxon-name></italic> from the type locality by <xref ref-type="bibr" rid="B5">Fauchald (1992)</xref> and <xref ref-type="bibr" rid="B20">Zanol et al. (2007)</xref>. We think that the taxonomic validity of the previous descriptions of <italic><tp:taxon-name><tp:taxon-name-part taxon-name-part-type="genus" reg="Leodice">L.</tp:taxon-name-part> <tp:taxon-name-part taxon-name-part-type="species" reg="antennata">antennata</tp:taxon-name-part></tp:taxon-name></italic>, including the presence of aciculae with hammer-headed or bifid tips, is questionable (<xref ref-type="bibr" rid="B6">Hartman 1944</xref>, <xref ref-type="bibr" rid="B3">Day 1967</xref>, Imajima 1967, <xref ref-type="bibr" rid="B12">Miura 1977</xref>, <xref ref-type="bibr" rid="B13">1986</xref>) and they could be assigned to another species or subspecies through further study and detailed comparison with the materials from the type locality.</p><p>The aciculae with both blunt or pointed and hammer-headed or bifid tips, which appear in the new species, have been often described in the eunicid species. In the species of the C-2 group of the eunicids (<xref ref-type="bibr" rid="B4">Fauchald 1970</xref>, <xref ref-type="bibr" rid="B5">1992</xref>), this feature is known from three <italic><tp:taxon-name><tp:taxon-name-part taxon-name-part-type="genus" reg="Eunice">Eunice</tp:taxon-name-part></tp:taxon-name></italic> species (which might be <italic><tp:taxon-name><tp:taxon-name-part taxon-name-part-type="genus" reg="Leodice">Leodice</tp:taxon-name-part></tp:taxon-name></italic> species), <italic><tp:taxon-name><tp:taxon-name-part taxon-name-part-type="genus" reg="Eunice">E.</tp:taxon-name-part> <tp:taxon-name-part taxon-name-part-type="species" reg="aedificatrix">aedificatrix</tp:taxon-name-part></tp:taxon-name></italic> Monro, 1933, <italic><tp:taxon-name><tp:taxon-name-part taxon-name-part-type="genus" reg="Eunice">E.</tp:taxon-name-part> <tp:taxon-name-part taxon-name-part-type="species" reg="ornata">ornata</tp:taxon-name-part></tp:taxon-name></italic> Andrews, 1891, <italic><tp:taxon-name><tp:taxon-name-part taxon-name-part-type="genus" reg="Eunice">E.</tp:taxon-name-part> <tp:taxon-name-part taxon-name-part-type="species" reg="uschakovi">uschakovi</tp:taxon-name-part></tp:taxon-name></italic> Wu, Sun &amp; Liu, 2013, and from two <italic><tp:taxon-name><tp:taxon-name-part taxon-name-part-type="genus" reg="Leodice">Leodice</tp:taxon-name-part></tp:taxon-name></italic> species, <italic><tp:taxon-name><tp:taxon-name-part taxon-name-part-type="genus" reg="Leodice">L.</tp:taxon-name-part> <tp:taxon-name-part taxon-name-part-type="species" reg="rubra">rubra</tp:taxon-name-part></tp:taxon-name></italic> (Grube, 1856) and <italic><tp:taxon-name><tp:taxon-name-part taxon-name-part-type="genus" reg="Leodice">L.</tp:taxon-name-part> <tp:taxon-name-part taxon-name-part-type="species" reg="lucei">lucei</tp:taxon-name-part></tp:taxon-name></italic> (Grube, 1856) (<xref ref-type="bibr" rid="B5">Fauchald 1992</xref>, <xref ref-type="bibr" rid="B18">Wu et al. 2013a</xref>). Among them, <italic><tp:taxon-name><tp:taxon-name-part taxon-name-part-type="genus" reg="Leodice">L.</tp:taxon-name-part> <tp:taxon-name-part taxon-name-part-type="species" reg="rubra">rubra</tp:taxon-name-part></tp:taxon-name></italic> is especially similar to <italic><tp:taxon-name><tp:taxon-name-part taxon-name-part-type="genus" reg="Leodice">L.</tp:taxon-name-part> <tp:taxon-name-part taxon-name-part-type="species" reg="duplexa">duplexa</tp:taxon-name-part></tp:taxon-name></italic> sp. n. in the presence of paired subacicular hooks in some chaetigers (<xref ref-type="bibr" rid="B5">Fauchald 1992</xref>, <xref ref-type="bibr" rid="B16">Steiner et al. 2002</xref>). However, these two species differ from each other by the number of branchial filaments and aciculae: <italic><tp:taxon-name><tp:taxon-name-part taxon-name-part-type="genus" reg="Leodice">L.</tp:taxon-name-part> <tp:taxon-name-part taxon-name-part-type="species" reg="duplexa">duplexa</tp:taxon-name-part></tp:taxon-name></italic> sp. n. is with a maximum of eight branchial filaments and 2–4 aciculae per parapodium, whereas <italic><tp:taxon-name><tp:taxon-name-part taxon-name-part-type="genus" reg="Leodice">L.</tp:taxon-name-part> <tp:taxon-name-part taxon-name-part-type="species" reg="rubra">rubra</tp:taxon-name-part></tp:taxon-name></italic> displays a maximum of 21 filaments and single paired aciculae (<xref ref-type="bibr" rid="B5">Fauchald 1992</xref>, <xref ref-type="bibr" rid="B16">Steiner et al. 2002</xref>). Meanwhile, <italic><tp:taxon-name><tp:taxon-name-part taxon-name-part-type="genus" reg="Leodice">L.</tp:taxon-name-part> <tp:taxon-name-part taxon-name-part-type="species" reg="duplexa">duplexa</tp:taxon-name-part></tp:taxon-name></italic> sp. n. resembles <italic><tp:taxon-name><tp:taxon-name-part taxon-name-part-type="genus" reg="Leodice">L.</tp:taxon-name-part> <tp:taxon-name-part taxon-name-part-type="species" reg="valens">valens</tp:taxon-name-part></tp:taxon-name></italic> in the number of aciculae and subacicular hooks. However, these two species are distinguishable from each other because <italic><tp:taxon-name><tp:taxon-name-part taxon-name-part-type="genus" reg="Leodice">L.</tp:taxon-name-part> <tp:taxon-name-part taxon-name-part-type="species" reg="valens">valens</tp:taxon-name-part></tp:taxon-name></italic>, which is regarded as the member of the A-1 group by <xref ref-type="bibr" rid="B4">Fauchald (1970</xref>, <xref ref-type="bibr" rid="B5">1992</xref>), has translucent and bidentate subacicular hooks (<xref ref-type="bibr" rid="B5">Fauchald 1992</xref>), while <italic><tp:taxon-name><tp:taxon-name-part taxon-name-part-type="genus" reg="Leodice">L.</tp:taxon-name-part> <tp:taxon-name-part taxon-name-part-type="species" reg="duplexa">duplexa</tp:taxon-name-part></tp:taxon-name></italic> sp. n. has translucent but tridentate subacicular hooks. Additionally, the branchiae are present on less than 55% of chaetigers in <italic><tp:taxon-name><tp:taxon-name-part taxon-name-part-type="genus" reg="Leodice">L.</tp:taxon-name-part> <tp:taxon-name-part taxon-name-part-type="species" reg="valens">valens</tp:taxon-name-part></tp:taxon-name></italic> (<xref ref-type="bibr" rid="B5">Fauchald 1992</xref>), but on more than 65% in the new species.</p></tp:treatment-sec><tp:treatment-sec sec-type="Genetic comparison" id="SECID0EC2AE"><title>Genetic comparison.</title><p>We obtained three partial <abbrev xmlns:xlink="http://www.w3.org/1999/xlink" xlink:title="cytochrome c oxidase subunit I" id="ABBRID0EI2AE" xlink:type="simple">COI</abbrev> sequences of a total 664 bp size from three individuals of <italic><tp:taxon-name><tp:taxon-name-part taxon-name-part-type="genus" reg="Leodice">Leodice</tp:taxon-name-part> <tp:taxon-name-part taxon-name-part-type="species" reg="duplexa">duplexa</tp:taxon-name-part></tp:taxon-name></italic> sp. n., respectively. All <abbrev xmlns:xlink="http://www.w3.org/1999/xlink" xlink:title="cytochrome c oxidase subunit I" id="ABBRID0EX2AE" xlink:type="simple">COI</abbrev> sequences obtained are identical. For the genetic comparison on the new species, we sort out the sequences of 14 eunicid species including 12 <italic><tp:taxon-name><tp:taxon-name-part taxon-name-part-type="genus" reg="Leodice">Leodice</tp:taxon-name-part></tp:taxon-name></italic> species, which were originally registered as <italic><tp:taxon-name><tp:taxon-name-part taxon-name-part-type="genus" reg="Eunice">Eunice</tp:taxon-name-part></tp:taxon-name></italic> species, and two non-<italic><tp:taxon-name><tp:taxon-name-part taxon-name-part-type="genus" reg="Leodice">Leodice</tp:taxon-name-part></tp:taxon-name></italic> species as outgroup taxa, <italic><tp:taxon-name><tp:taxon-name-part taxon-name-part-type="genus" reg="Eunice">Eunice</tp:taxon-name-part> <tp:taxon-name-part taxon-name-part-type="species" reg="norvegica">norvegica</tp:taxon-name-part></tp:taxon-name></italic> (Linnaeus, 1767) and <italic><tp:taxon-name><tp:taxon-name-part taxon-name-part-type="genus" reg="Marphysa">Marphysa</tp:taxon-name-part> <tp:taxon-name-part taxon-name-part-type="species" reg="sanguinea">sanguinea</tp:taxon-name-part></tp:taxon-name></italic> (Montagu, 1813), from GenBank (<xref ref-type="bibr" rid="B15">Schulze 2006</xref>, <xref ref-type="bibr" rid="B21">Zanol et al. 2010</xref>). The genetic distances between the new species and these 14 eunicid species measured by Kimura-2-parameter model are represented in Table <xref ref-type="table" rid="T3">2</xref>. <italic><tp:taxon-name><tp:taxon-name-part taxon-name-part-type="genus" reg="Leodice">Leodice</tp:taxon-name-part> <tp:taxon-name-part taxon-name-part-type="species" reg="duplexa">duplexa</tp:taxon-name-part></tp:taxon-name></italic> sp. n. is distinguishable from previously described 12 <italic><tp:taxon-name><tp:taxon-name-part taxon-name-part-type="genus" reg="Leodice">Leodice</tp:taxon-name-part></tp:taxon-name></italic> species in that the inter-specific distances between the new species and other <italic><tp:taxon-name><tp:taxon-name-part taxon-name-part-type="genus" reg="Leodice">Leodice</tp:taxon-name-part></tp:taxon-name></italic> species are distinct with the ranges from 8.2 to 14.4%. Among <italic><tp:taxon-name><tp:taxon-name-part taxon-name-part-type="genus" reg="Leodice">Leodice</tp:taxon-name-part></tp:taxon-name></italic> species, <italic><tp:taxon-name><tp:taxon-name-part taxon-name-part-type="genus" reg="Leodice">L.</tp:taxon-name-part> <tp:taxon-name-part taxon-name-part-type="species" reg="duplexa">duplexa</tp:taxon-name-part></tp:taxon-name></italic> sp. n. is turned out to be closely related to <italic><tp:taxon-name><tp:taxon-name-part taxon-name-part-type="genus" reg="Leodice">L.</tp:taxon-name-part> <tp:taxon-name-part taxon-name-part-type="species" reg="lucei">lucei</tp:taxon-name-part></tp:taxon-name></italic> and mostly distinguished from <tp:taxon-name><tp:taxon-name-part taxon-name-part-type="genus" reg="Leodice">L.</tp:taxon-name-part> <tp:taxon-name-part taxon-name-part-type="uncertainty-rank">cf.</tp:taxon-name-part> <tp:taxon-name-part taxon-name-part-type="species" reg="antillensis">antillensis</tp:taxon-name-part></tp:taxon-name> (Table <xref ref-type="table" rid="T3">2</xref>). In Maximum likelihood (ML) tree based on these genetic data (Fig. <xref ref-type="fig" rid="F3">3</xref>), the new species is contained within <italic><tp:taxon-name><tp:taxon-name-part taxon-name-part-type="genus" reg="Leodice">Leodice</tp:taxon-name-part></tp:taxon-name></italic> species. Especially, <italic><tp:taxon-name><tp:taxon-name-part taxon-name-part-type="genus" reg="Leodice">L.</tp:taxon-name-part> <tp:taxon-name-part taxon-name-part-type="species" reg="duplexa">duplexa</tp:taxon-name-part></tp:taxon-name></italic> sp. n. belongs to a clade with <italic><tp:taxon-name><tp:taxon-name-part taxon-name-part-type="genus" reg="Leodice">L.</tp:taxon-name-part> <tp:taxon-name-part taxon-name-part-type="species" reg="antennata">antennata</tp:taxon-name-part></tp:taxon-name></italic>, <italic><tp:taxon-name><tp:taxon-name-part taxon-name-part-type="genus" reg="Leodice">L.</tp:taxon-name-part> <tp:taxon-name-part taxon-name-part-type="species" reg="rubra">rubra</tp:taxon-name-part></tp:taxon-name></italic>, <italic><tp:taxon-name><tp:taxon-name-part taxon-name-part-type="genus" reg="Leodice">L.</tp:taxon-name-part> <tp:taxon-name-part taxon-name-part-type="species" reg="lucei">lucei</tp:taxon-name-part></tp:taxon-name></italic>, and <italic><tp:taxon-name><tp:taxon-name-part taxon-name-part-type="genus" reg="Leodice">L.</tp:taxon-name-part> <tp:taxon-name-part taxon-name-part-type="species" reg="miurai">miurai</tp:taxon-name-part></tp:taxon-name></italic>, and they share several significant morphological characteristics such that the antennae and palps are regularly moniliform and the subacicular hooks are yellow and tridentate (<xref ref-type="bibr" rid="B5">Fauchald 1992</xref>, <xref ref-type="bibr" rid="B2">Carrera-Parra and Salazar-Vallejo 1998</xref>, <xref ref-type="bibr" rid="B16">Steiner et al. 2002</xref>, <xref ref-type="bibr" rid="B20">Zanol et al. 2007</xref>). Conclusively, the result of the genetic analysis could support the validity of the new species identified by the morphological differences from its congeners.</p><fig id="F3" position="float" orientation="portrait"><label>Figure 3.</label><caption><p>Maximum likelihood tree showing phylogenetic relationship based on <abbrev xmlns:xlink="http://www.w3.org/1999/xlink" xlink:title="cytochrome c oxidase subunit I" id="ABBRID0EUCAG" xlink:type="simple">COI</abbrev> sequences of 13 <italic><tp:taxon-name><tp:taxon-name-part taxon-name-part-type="genus" reg="Leodice">Leodice</tp:taxon-name-part></tp:taxon-name></italic> species with two outgroup taxa (<italic><tp:taxon-name><tp:taxon-name-part taxon-name-part-type="genus" reg="Eunice">Eunice</tp:taxon-name-part> <tp:taxon-name-part taxon-name-part-type="species" reg="norvegica">norvegica</tp:taxon-name-part></tp:taxon-name></italic> and <italic><tp:taxon-name><tp:taxon-name-part taxon-name-part-type="genus" reg="Marphysa">Marphysa</tp:taxon-name-part> <tp:taxon-name-part taxon-name-part-type="species" reg="sanguinea">sanguinea</tp:taxon-name-part></tp:taxon-name></italic>).</p></caption><graphic xmlns:xlink="http://www.w3.org/1999/xlink" xlink:href="zookeys-715-053-g003.jpg" position="float" orientation="portrait" xlink:type="simple" id="oo_168187.jpg"/></fig><table-wrap id="T1" position="float" orientation="portrait"><label>Table 1.</label><caption><p>Comparison of morphological characteristics among known <italic><tp:taxon-name><tp:taxon-name-part taxon-name-part-type="genus" reg="Leodice">Leodice</tp:taxon-name-part></tp:taxon-name></italic> species.</p></caption><table id="TID0E6BAE" rules="all"><tbody><tr><th rowspan="2" colspan="1">Species</th><th rowspan="2" colspan="1">Eyes</th><th rowspan="2" colspan="1">Articulations of antennae and palpal styles</th><th rowspan="2" colspan="1">Peristomial cirri</th><th rowspan="1" colspan="4">Branchiae</th><th rowspan="2" colspan="1">Notopodial cirri</th><th rowspan="1" colspan="3">Subacicular hooks</th><th rowspan="2" colspan="1">Compound falcigers</th><th rowspan="1" colspan="2">Aciculae</th><th rowspan="2" colspan="1">Data source</th></tr><tr><th rowspan="1" colspan="1">Shape</th><th rowspan="1" colspan="1">Starting chaetiger</th><th rowspan="1" colspan="1">Distribution</th><th rowspan="1" colspan="1">Number of filaments</th><th rowspan="1" colspan="1">Shape</th><th rowspan="1" colspan="1">Starting chaetiger</th><th rowspan="1" colspan="1">Number per parapodium</th><th rowspan="1" colspan="1">shape</th><th rowspan="1" colspan="1">Number per parapodium</th></tr><tr><td rowspan="1" colspan="1">
                        <italic><tp:taxon-name><tp:taxon-name-part taxon-name-part-type="genus" reg="Leodice">L.</tp:taxon-name-part> <tp:taxon-name-part taxon-name-part-type="species" reg="americana">americana</tp:taxon-name-part></tp:taxon-name></italic> (<xref ref-type="bibr" rid="B6">Hartman 1944</xref>)</td><td rowspan="1" colspan="1">present</td><td rowspan="1" colspan="1">regularly cylinderical</td><td rowspan="1" colspan="1">smooth</td><td rowspan="1" colspan="1">pectinate</td><td rowspan="1" colspan="1">3</td><td rowspan="1" colspan="1">less than 55% of body</td><td rowspan="1" colspan="1">2–20</td><td rowspan="1" colspan="1">articulated</td><td rowspan="1" colspan="1">yellow, tridentate</td><td rowspan="1" colspan="1">25</td><td rowspan="1" colspan="1">single</td><td rowspan="1" colspan="1">bidentate, with mucros</td><td rowspan="1" colspan="1">yellow, bently blunt tips</td><td rowspan="1" colspan="1">paired</td><td rowspan="1" colspan="1">
                        <xref ref-type="bibr" rid="B5">Fauchald 1992</xref>
                      </td></tr><tr><td rowspan="1" colspan="1">
                        <italic><tp:taxon-name><tp:taxon-name-part taxon-name-part-type="genus" reg="Leodice">L.</tp:taxon-name-part> <tp:taxon-name-part taxon-name-part-type="species" reg="antarctica">antarctica</tp:taxon-name-part></tp:taxon-name></italic> (Baird, 1869)</td><td rowspan="1" colspan="1">absent</td><td rowspan="1" colspan="1">irregularly cylinderical</td><td rowspan="1" colspan="1">smooth</td><td rowspan="1" colspan="1">pectinate</td><td rowspan="1" colspan="1">3</td><td rowspan="1" colspan="1">less than 55% of body</td><td rowspan="1" colspan="1">1–5</td><td rowspan="1" colspan="1">articulated</td><td rowspan="1" colspan="1">yellow, bidentate</td><td rowspan="1" colspan="1">31–44</td><td rowspan="1" colspan="1">single</td><td rowspan="1" colspan="1">bidentate</td><td rowspan="1" colspan="1">yellow, blunt tips</td><td rowspan="1" colspan="1">paired</td><td rowspan="1" colspan="1">
                        <xref ref-type="bibr" rid="B5">Fauchald 1992</xref>
                      </td></tr><tr><td rowspan="1" colspan="1">
                        <italic><tp:taxon-name><tp:taxon-name-part taxon-name-part-type="genus" reg="Leodice">L.</tp:taxon-name-part> <tp:taxon-name-part taxon-name-part-type="species" reg="antennata">antennata</tp:taxon-name-part></tp:taxon-name></italic> Lamarck, 1818</td><td rowspan="1" colspan="1">present</td><td rowspan="1" colspan="1">moniliform</td><td rowspan="1" colspan="1">with articulations</td><td rowspan="1" colspan="1">pectinate</td><td rowspan="1" colspan="1">5–7</td><td rowspan="1" colspan="1">more than 65% of body</td><td rowspan="1" colspan="1">2–7</td><td rowspan="1" colspan="1">articulated</td><td rowspan="1" colspan="1">yellow, tridentate</td><td rowspan="1" colspan="1">24–26</td><td rowspan="1" colspan="1">single</td><td rowspan="1" colspan="1">bidentate</td><td rowspan="1" colspan="1">yellow, blunt or pointed tips</td><td rowspan="1" colspan="1">paired</td><td rowspan="1" colspan="1">
                        <xref ref-type="bibr" rid="B5">Fauchald 1992</xref>, <xref ref-type="bibr" rid="B20">Zanol et al. 2007</xref></td></tr><tr><td rowspan="1" colspan="1">
                        <italic><tp:taxon-name><tp:taxon-name-part taxon-name-part-type="genus" reg="Leodice">L.</tp:taxon-name-part> <tp:taxon-name-part taxon-name-part-type="species" reg="antillensis">antillensis</tp:taxon-name-part></tp:taxon-name></italic> (Ehlers, 1887)</td><td rowspan="1" colspan="1">present</td><td rowspan="1" colspan="1">irregularly cylinderical</td><td rowspan="1" colspan="1">with articulations</td><td rowspan="1" colspan="1">pectinate</td><td rowspan="1" colspan="1">4</td><td rowspan="1" colspan="1">less than 55% of body</td><td rowspan="1" colspan="1">1–6</td><td rowspan="1" colspan="1">articulated</td><td rowspan="1" colspan="1">yellow, bidentate</td><td rowspan="1" colspan="1">33</td><td rowspan="1" colspan="1">1–2</td><td rowspan="1" colspan="1">bidentate</td><td rowspan="1" colspan="1">yellow, flattened and expanded tips</td><td rowspan="1" colspan="1">paired</td><td rowspan="1" colspan="1">
                        <xref ref-type="bibr" rid="B5">Fauchald 1992</xref>
                      </td></tr><tr><td rowspan="1" colspan="1">
                        <italic><tp:taxon-name><tp:taxon-name-part taxon-name-part-type="genus" reg="Leodice">L.</tp:taxon-name-part> <tp:taxon-name-part taxon-name-part-type="species" reg="duplexa">duplexa</tp:taxon-name-part></tp:taxon-name></italic> sp. n.</td><td rowspan="1" colspan="1">present</td><td rowspan="1" colspan="1">moniliform</td><td rowspan="1" colspan="1">with articulations</td><td rowspan="1" colspan="1">pectinate</td><td rowspan="1" colspan="1">5–6</td><td rowspan="1" colspan="1">more than 65% of body</td><td rowspan="1" colspan="1">1–8</td><td rowspan="1" colspan="1">articulated</td><td rowspan="1" colspan="1">yellow, tridentate</td><td rowspan="1" colspan="1">24–26</td><td rowspan="1" colspan="1">1–2</td><td rowspan="1" colspan="1">bidentate</td><td rowspan="1" colspan="1">yellow, both blunt and hammer-headed or bifid tips</td><td rowspan="1" colspan="1">2–4</td><td rowspan="1" colspan="1">Present study</td></tr><tr><td rowspan="1" colspan="1">
                        <italic><tp:taxon-name><tp:taxon-name-part taxon-name-part-type="genus" reg="Leodice">L.</tp:taxon-name-part> <tp:taxon-name-part taxon-name-part-type="species" reg="gracilicirrata">gracilicirrata</tp:taxon-name-part></tp:taxon-name></italic> Treadwell, 1922</td><td rowspan="1" colspan="1">unknown</td><td rowspan="1" colspan="1">irregularly cylinderical</td><td rowspan="1" colspan="1">with articulations</td><td rowspan="1" colspan="1">pectinate</td><td rowspan="1" colspan="1">3</td><td rowspan="1" colspan="1">less than 55% of body</td><td rowspan="1" colspan="1">1–7</td><td rowspan="1" colspan="1">articulated</td><td rowspan="1" colspan="1">yellow, bidentate</td><td rowspan="1" colspan="1">63</td><td rowspan="1" colspan="1">single</td><td rowspan="1" colspan="1">bidentate</td><td rowspan="1" colspan="1">yellow, both pointed with mucros and bluntly rounded tips</td><td rowspan="1" colspan="1">paired</td><td rowspan="1" colspan="1">
                        <xref ref-type="bibr" rid="B5">Fauchald 1992</xref>, <xref ref-type="bibr" rid="B13">Miura 1986</xref></td></tr><tr><td rowspan="1" colspan="1">
                        <italic><tp:taxon-name><tp:taxon-name-part taxon-name-part-type="genus" reg="Leodice">L.</tp:taxon-name-part> <tp:taxon-name-part taxon-name-part-type="species" reg="harassii">harassii</tp:taxon-name-part></tp:taxon-name></italic> (Audouin &amp; Milne Edwards, 1933)</td><td rowspan="1" colspan="1">faintly present</td><td rowspan="1" colspan="1">regularly cylinderical</td><td rowspan="1" colspan="1">smooth</td><td rowspan="1" colspan="1">pectinate</td><td rowspan="1" colspan="1">4</td><td rowspan="1" colspan="1">more than 65% of body</td><td rowspan="1" colspan="1">1–10</td><td rowspan="1" colspan="1">smooth</td><td rowspan="1" colspan="1">light brown, bidentate</td><td rowspan="1" colspan="1">28</td><td rowspan="1" colspan="1">single</td><td rowspan="1" colspan="1">bidentate</td><td rowspan="1" colspan="1">yellow, turned dark brown, pointed tips</td><td rowspan="1" colspan="1">paired</td><td rowspan="1" colspan="1">Fauchald, 1992, <xref ref-type="bibr" rid="B20">Zanol et al. 2007</xref></td></tr><tr><td rowspan="1" colspan="1">
                        <italic><tp:taxon-name><tp:taxon-name-part taxon-name-part-type="genus" reg="Leodice">L.</tp:taxon-name-part> <tp:taxon-name-part taxon-name-part-type="species" reg="laurillardi">laurillardi</tp:taxon-name-part></tp:taxon-name></italic> (Quatrefages, 1866)</td><td rowspan="1" colspan="1">present</td><td rowspan="1" colspan="1">regularly cylinderical</td><td rowspan="1" colspan="1">with articulations</td><td rowspan="1" colspan="1">pectinate</td><td rowspan="1" colspan="1">2–3</td><td rowspan="1" colspan="1">more than 65% of body</td><td rowspan="1" colspan="1">1–10</td><td rowspan="1" colspan="1">articulated</td><td rowspan="1" colspan="1">dark brown, bidentate</td><td rowspan="1" colspan="1">29–32</td><td rowspan="1" colspan="1">single</td><td rowspan="1" colspan="1">bidentate</td><td rowspan="1" colspan="1">dark brown, blunt tips</td><td rowspan="1" colspan="1">paired</td><td rowspan="1" colspan="1">Fauchald, 1992, <xref ref-type="bibr" rid="B1">Arias et al. 2015</xref></td></tr><tr><td rowspan="1" colspan="1">
                        <italic><tp:taxon-name><tp:taxon-name-part taxon-name-part-type="genus" reg="Leodice">L.</tp:taxon-name-part> <tp:taxon-name-part taxon-name-part-type="species" reg="limosa">limosa</tp:taxon-name-part></tp:taxon-name></italic> (Ehlers 1868)</td><td rowspan="1" colspan="1">unknown</td><td rowspan="1" colspan="1">regularly cylinderical</td><td rowspan="1" colspan="1">smooth</td><td rowspan="1" colspan="1">pectinate</td><td rowspan="1" colspan="1">3</td><td rowspan="1" colspan="1">less than 55% of body</td><td rowspan="1" colspan="1">1–12</td><td rowspan="1" colspan="1">smooth</td><td rowspan="1" colspan="1">yellow, tridentate</td><td rowspan="1" colspan="1">before 30</td><td rowspan="1" colspan="1">unknown</td><td rowspan="1" colspan="1">bidentate, with mucros</td><td rowspan="1" colspan="1">yellow, blunt tips</td><td rowspan="1" colspan="1">unknown</td><td rowspan="1" colspan="1">
                        <xref ref-type="bibr" rid="B5">Fauchald 1992</xref>
                      </td></tr><tr><td rowspan="1" colspan="1">
                        <italic><tp:taxon-name><tp:taxon-name-part taxon-name-part-type="genus" reg="Leodice">L.</tp:taxon-name-part> <tp:taxon-name-part taxon-name-part-type="species" reg="lucei">lucei</tp:taxon-name-part></tp:taxon-name></italic> (Grube, 1856)</td><td rowspan="1" colspan="1">present</td><td rowspan="1" colspan="1">moniliform</td><td rowspan="1" colspan="1">with articulations</td><td rowspan="1" colspan="1">pectinate</td><td rowspan="1" colspan="1">5</td><td rowspan="1" colspan="1">more than 65% of body</td><td rowspan="1" colspan="1">1–8</td><td rowspan="1" colspan="1">articulated</td><td rowspan="1" colspan="1">yellow, tridentate</td><td rowspan="1" colspan="1">24–34</td><td rowspan="1" colspan="1">single</td><td rowspan="1" colspan="1">bidentate, with mucros</td><td rowspan="1" colspan="1">yellow, distinctly hammer-headed or bifid tips</td><td rowspan="1" colspan="1">paired</td><td rowspan="1" colspan="1">
                        <xref ref-type="bibr" rid="B5">Fauchald 1992</xref>
                      </td></tr><tr><td rowspan="1" colspan="1">
                        <italic><tp:taxon-name><tp:taxon-name-part taxon-name-part-type="genus" reg="Leodice">L.</tp:taxon-name-part> <tp:taxon-name-part taxon-name-part-type="species" reg="marcusi">marcusi</tp:taxon-name-part></tp:taxon-name></italic> (Zanol et al., 2000)</td><td rowspan="1" colspan="1">present</td><td rowspan="1" colspan="1">moniliform</td><td rowspan="1" colspan="1">with articulations</td><td rowspan="1" colspan="1">palmate</td><td rowspan="1" colspan="1">4</td><td rowspan="1" colspan="1">more than 65% of body</td><td rowspan="1" colspan="1">1–4</td><td rowspan="1" colspan="1">articulated</td><td rowspan="1" colspan="1">black, bidentate</td><td rowspan="1" colspan="1">19–26</td><td rowspan="1" colspan="1">single</td><td rowspan="1" colspan="1">bidentate</td><td rowspan="1" colspan="1">black, pointed tips</td><td rowspan="1" colspan="1">paired</td><td rowspan="1" colspan="1">Zanol et al. 2000</td></tr><tr><td rowspan="1" colspan="1">
                        <italic><tp:taxon-name><tp:taxon-name-part taxon-name-part-type="genus" reg="Leodice">L.</tp:taxon-name-part> <tp:taxon-name-part taxon-name-part-type="species" reg="miurai">miurai</tp:taxon-name-part></tp:taxon-name></italic> (Carrera-Parra &amp; Salazar-Vallejo, 1998)</td><td rowspan="1" colspan="1">present</td><td rowspan="1" colspan="1">moniliform</td><td rowspan="1" colspan="1">with articulations</td><td rowspan="1" colspan="1">pectinate</td><td rowspan="1" colspan="1">5–6</td><td rowspan="1" colspan="1">less than 55% of body</td><td rowspan="1" colspan="1">1–3</td><td rowspan="1" colspan="1">articulated</td><td rowspan="1" colspan="1">yellow, tridentate</td><td rowspan="1" colspan="1">18–23</td><td rowspan="1" colspan="1">single</td><td rowspan="1" colspan="1">bidentate to tridentate</td><td rowspan="1" colspan="1">black, bifid tips</td><td rowspan="1" colspan="1">unknown</td><td rowspan="1" colspan="1">Carrera-Parra &amp; Salazar-Vallejo 1998, <xref ref-type="bibr" rid="B20">Zanol et al. 2007</xref></td></tr><tr><td rowspan="1" colspan="1">
                        <italic><tp:taxon-name><tp:taxon-name-part taxon-name-part-type="genus" reg="Leodice">L.</tp:taxon-name-part> <tp:taxon-name-part taxon-name-part-type="species" reg="rubra">rubra</tp:taxon-name-part></tp:taxon-name></italic> (Grube, 1856)</td><td rowspan="1" colspan="1">present</td><td rowspan="1" colspan="1">moniliform</td><td rowspan="1" colspan="1">with articulations</td><td rowspan="1" colspan="1">pectinate</td><td rowspan="1" colspan="1">4–6</td><td rowspan="1" colspan="1">more than 65% of body</td><td rowspan="1" colspan="1">1–21</td><td rowspan="1" colspan="1">articulated</td><td rowspan="1" colspan="1">yellow, tridentate</td><td rowspan="1" colspan="1">27</td><td rowspan="1" colspan="1">1–2</td><td rowspan="1" colspan="1">bidentate</td><td rowspan="1" colspan="1">yellow, both pointed or blunt and bifid tips</td><td rowspan="1" colspan="1">paired</td><td rowspan="1" colspan="1">
                        <xref ref-type="bibr" rid="B5">Fauchald 1992</xref>, <xref ref-type="bibr" rid="B16">Steiner et al. 2002</xref>, <xref ref-type="bibr" rid="B20">Zanol et al. 2007</xref></td></tr><tr><td rowspan="1" colspan="1">
                        <italic><tp:taxon-name><tp:taxon-name-part taxon-name-part-type="genus" reg="Leodice">L.</tp:taxon-name-part> <tp:taxon-name-part taxon-name-part-type="species" reg="thomasiana">thomasiana</tp:taxon-name-part></tp:taxon-name></italic> (Augener, 1922)</td><td rowspan="1" colspan="1">present</td><td rowspan="1" colspan="1">basally cylindrical and distally ovate</td><td rowspan="1" colspan="1">with articulations</td><td rowspan="1" colspan="1">palmate</td><td rowspan="1" colspan="1">4</td><td rowspan="1" colspan="1">more than 65% of body</td><td rowspan="1" colspan="1">1–3</td><td rowspan="1" colspan="1">articulated</td><td rowspan="1" colspan="1">brown, bidentate</td><td rowspan="1" colspan="1">22–24</td><td rowspan="1" colspan="1">1–2</td><td rowspan="1" colspan="1">bidentate</td><td rowspan="1" colspan="1">brown, blunt tips</td><td rowspan="1" colspan="1">paired</td><td rowspan="1" colspan="1">
                        <xref ref-type="bibr" rid="B5">Fauchald 1992</xref>, <xref ref-type="bibr" rid="B20">Zanol et al. 2007</xref></td></tr><tr><td rowspan="1" colspan="1">
                        <italic><tp:taxon-name><tp:taxon-name-part taxon-name-part-type="genus" reg="Leodice">L.</tp:taxon-name-part> <tp:taxon-name-part taxon-name-part-type="species" reg="torquata">torquata</tp:taxon-name-part></tp:taxon-name></italic> (Quatrefages, 1866)</td><td rowspan="1" colspan="1">present</td><td rowspan="1" colspan="1">moniliform</td><td rowspan="1" colspan="1">with articulations</td><td rowspan="1" colspan="1">pectinate</td><td rowspan="1" colspan="1">3</td><td rowspan="1" colspan="1">more than 65% of body</td><td rowspan="1" colspan="1">2–7</td><td rowspan="1" colspan="1">articulated</td><td rowspan="1" colspan="1">brown, bidentate</td><td rowspan="1" colspan="1">22</td><td rowspan="1" colspan="1">1–2</td><td rowspan="1" colspan="1">bidentate</td><td rowspan="1" colspan="1">brown, blunt tips</td><td rowspan="1" colspan="1">paired</td><td rowspan="1" colspan="1">
                        <xref ref-type="bibr" rid="B5">Fauchald 1992</xref>, <xref ref-type="bibr" rid="B20">Zanol et al. 2007</xref></td></tr><tr><td rowspan="1" colspan="1">
                        <italic><tp:taxon-name><tp:taxon-name-part taxon-name-part-type="genus" reg="Leodice">L.</tp:taxon-name-part> <tp:taxon-name-part taxon-name-part-type="species" reg="valens">valens</tp:taxon-name-part></tp:taxon-name></italic> Chamberlin, 1919</td><td rowspan="1" colspan="1">present</td><td rowspan="1" colspan="1">regularly cylinderical</td><td rowspan="1" colspan="1">with articulations</td><td rowspan="1" colspan="1">pectinate</td><td rowspan="1" colspan="1">3</td><td rowspan="1" colspan="1">less than 55% of body</td><td rowspan="1" colspan="1">1–11</td><td rowspan="1" colspan="1">articulated</td><td rowspan="1" colspan="1">yellow, bidentate</td><td rowspan="1" colspan="1">43</td><td rowspan="1" colspan="1">1–2</td><td rowspan="1" colspan="1">bidentate</td><td rowspan="1" colspan="1">yellow, blunt tips</td><td rowspan="1" colspan="1">2–4</td><td rowspan="1" colspan="1">
                        <xref ref-type="bibr" rid="B5">Fauchald 1992</xref>
                      </td></tr></tbody></table></table-wrap><table-wrap id="T3" position="float" orientation="portrait"><label>Table 2.</label><caption><p>Genetic distance (<abbrev xmlns:xlink="http://www.w3.org/1999/xlink" xlink:title="genetic distance" id="ABBRID0E3HBG" xlink:type="simple">K2P</abbrev>) based on 664 bp size of <abbrev xmlns:xlink="http://www.w3.org/1999/xlink" xlink:title="cytochrome c oxidase subunit I" id="ABBRID0EAIBG" xlink:type="simple">COI</abbrev> sequence among 13 <italic><tp:taxon-name><tp:taxon-name-part taxon-name-part-type="genus" reg="Leodice">Leodice</tp:taxon-name-part></tp:taxon-name></italic> species with two outgroup taxa (<italic><tp:taxon-name><tp:taxon-name-part taxon-name-part-type="genus" reg="Eunice">Eunice</tp:taxon-name-part> <tp:taxon-name-part taxon-name-part-type="species" reg="norvegica">norvegica</tp:taxon-name-part></tp:taxon-name></italic> and <italic><tp:taxon-name><tp:taxon-name-part taxon-name-part-type="genus" reg="Marphysa">Marphysa</tp:taxon-name-part> <tp:taxon-name-part taxon-name-part-type="species" reg="sanguinea">sanguinea</tp:taxon-name-part></tp:taxon-name></italic>).</p></caption><table id="TID0EDIAG" rules="all"><tbody><tr><th rowspan="1" colspan="1">No.</th><th rowspan="1" colspan="1">Species</th><th rowspan="1" colspan="1">Accession No.</th><th rowspan="1" colspan="1">1</th><th rowspan="1" colspan="1">2</th><th rowspan="1" colspan="1">3</th><th rowspan="1" colspan="1">4</th><th rowspan="1" colspan="1">5</th><th rowspan="1" colspan="1">6</th><th rowspan="1" colspan="1">7</th><th rowspan="1" colspan="1">8</th><th rowspan="1" colspan="1">9</th><th rowspan="1" colspan="1">10</th><th rowspan="1" colspan="1">11</th><th rowspan="1" colspan="1">12</th><th rowspan="1" colspan="1">13</th><th rowspan="1" colspan="1">14</th><th rowspan="1" colspan="1">15</th><th rowspan="1" colspan="1">16</th><th rowspan="1" colspan="1">Data source</th></tr><tr><td rowspan="1" colspan="1">
                        <bold>1</bold>
                      </td><td rowspan="1" colspan="1">
                        <italic><tp:taxon-name><tp:taxon-name-part taxon-name-part-type="genus" reg="Leodice">Leodice</tp:taxon-name-part> <tp:taxon-name-part taxon-name-part-type="species" reg="duplexa">duplexa</tp:taxon-name-part></tp:taxon-name></italic> sp. n.</td><td rowspan="1" colspan="1">MF669544</td><td rowspan="1" colspan="1"/><td rowspan="1" colspan="1"/><td rowspan="1" colspan="1"/><td rowspan="1" colspan="1"/><td rowspan="1" colspan="1"/><td rowspan="1" colspan="1"/><td rowspan="1" colspan="1"/><td rowspan="1" colspan="1"/><td rowspan="1" colspan="1"/><td rowspan="1" colspan="1"/><td rowspan="1" colspan="1"/><td rowspan="1" colspan="1"/><td rowspan="1" colspan="1"/><td rowspan="1" colspan="1"/><td rowspan="1" colspan="1"/><td rowspan="1" colspan="1"/><td rowspan="1" colspan="1">Present study</td></tr><tr><td rowspan="1" colspan="1">
                        <bold>2</bold>
                      </td><td rowspan="1" colspan="1">
                        <italic><tp:taxon-name><tp:taxon-name-part taxon-name-part-type="genus" reg="Leodice">Leodice</tp:taxon-name-part> <tp:taxon-name-part taxon-name-part-type="species" reg="duplexa">duplexa</tp:taxon-name-part></tp:taxon-name></italic> sp. n.</td><td rowspan="1" colspan="1">MF669545</td><td rowspan="1" colspan="1">0.000</td><td rowspan="1" colspan="1"/><td rowspan="1" colspan="1"/><td rowspan="1" colspan="1"/><td rowspan="1" colspan="1"/><td rowspan="1" colspan="1"/><td rowspan="1" colspan="1"/><td rowspan="1" colspan="1"/><td rowspan="1" colspan="1"/><td rowspan="1" colspan="1"/><td rowspan="1" colspan="1"/><td rowspan="1" colspan="1"/><td rowspan="1" colspan="1"/><td rowspan="1" colspan="1"/><td rowspan="1" colspan="1"/><td rowspan="1" colspan="1"/><td rowspan="1" colspan="1">"</td></tr><tr><td rowspan="1" colspan="1">
                        <bold>3</bold>
                      </td><td rowspan="1" colspan="1">
                        <italic><tp:taxon-name><tp:taxon-name-part taxon-name-part-type="genus" reg="Leodice">Leodice</tp:taxon-name-part> <tp:taxon-name-part taxon-name-part-type="species" reg="duplexa">duplexa</tp:taxon-name-part></tp:taxon-name></italic> sp. n.</td><td rowspan="1" colspan="1">MF669546</td><td rowspan="1" colspan="1">0.000</td><td rowspan="1" colspan="1">0.000</td><td rowspan="1" colspan="1"/><td rowspan="1" colspan="1"/><td rowspan="1" colspan="1"/><td rowspan="1" colspan="1"/><td rowspan="1" colspan="1"/><td rowspan="1" colspan="1"/><td rowspan="1" colspan="1"/><td rowspan="1" colspan="1"/><td rowspan="1" colspan="1"/><td rowspan="1" colspan="1"/><td rowspan="1" colspan="1"/><td rowspan="1" colspan="1"/><td rowspan="1" colspan="1"/><td rowspan="1" colspan="1"/><td rowspan="1" colspan="1">"</td></tr><tr><td rowspan="1" colspan="1">
                        <bold>4</bold>
                      </td><td rowspan="1" colspan="1">
                        <italic><tp:taxon-name><tp:taxon-name-part taxon-name-part-type="genus" reg="Leodice">L.</tp:taxon-name-part> <tp:taxon-name-part taxon-name-part-type="species" reg="americana">americana</tp:taxon-name-part></tp:taxon-name></italic>
                      </td><td rowspan="1" colspan="1">GQ497561</td><td rowspan="1" colspan="1">0.095</td><td rowspan="1" colspan="1">0.095</td><td rowspan="1" colspan="1">0.095</td><td rowspan="1" colspan="1"/><td rowspan="1" colspan="1"/><td rowspan="1" colspan="1"/><td rowspan="1" colspan="1"/><td rowspan="1" colspan="1"/><td rowspan="1" colspan="1"/><td rowspan="1" colspan="1"/><td rowspan="1" colspan="1"/><td rowspan="1" colspan="1"/><td rowspan="1" colspan="1"/><td rowspan="1" colspan="1"/><td rowspan="1" colspan="1"/><td rowspan="1" colspan="1"/><td rowspan="1" colspan="1">
                        <xref ref-type="bibr" rid="B21">Zanol et al. 2010</xref>
                      </td></tr><tr><td rowspan="1" colspan="1">
                        <bold>5</bold>
                      </td><td rowspan="1" colspan="1">
                        <italic><tp:taxon-name><tp:taxon-name-part taxon-name-part-type="genus" reg="Leodice">L.</tp:taxon-name-part> <tp:taxon-name-part taxon-name-part-type="species" reg="antarctica">antarctica</tp:taxon-name-part></tp:taxon-name></italic>
                      </td><td rowspan="1" colspan="1">GQ497532</td><td rowspan="1" colspan="1">0.088</td><td rowspan="1" colspan="1">0.088</td><td rowspan="1" colspan="1">0.088</td><td rowspan="1" colspan="1">0.043</td><td rowspan="1" colspan="1"/><td rowspan="1" colspan="1"/><td rowspan="1" colspan="1"/><td rowspan="1" colspan="1"/><td rowspan="1" colspan="1"/><td rowspan="1" colspan="1"/><td rowspan="1" colspan="1"/><td rowspan="1" colspan="1"/><td rowspan="1" colspan="1"/><td rowspan="1" colspan="1"/><td rowspan="1" colspan="1"/><td rowspan="1" colspan="1"/><td rowspan="1" colspan="1">"</td></tr><tr><td rowspan="1" colspan="1">
                        <bold>6</bold>
                      </td><td rowspan="1" colspan="1">
                        <italic><tp:taxon-name><tp:taxon-name-part taxon-name-part-type="genus" reg="Leodice">L.</tp:taxon-name-part> <tp:taxon-name-part taxon-name-part-type="species" reg="antennata">antennata</tp:taxon-name-part></tp:taxon-name></italic>
                      </td><td rowspan="1" colspan="1">DQ317858</td><td rowspan="1" colspan="1">0.097</td><td rowspan="1" colspan="1">0.097</td><td rowspan="1" colspan="1">0.097</td><td rowspan="1" colspan="1">0.103</td><td rowspan="1" colspan="1">0.124</td><td rowspan="1" colspan="1"/><td rowspan="1" colspan="1"/><td rowspan="1" colspan="1"/><td rowspan="1" colspan="1"/><td rowspan="1" colspan="1"/><td rowspan="1" colspan="1"/><td rowspan="1" colspan="1"/><td rowspan="1" colspan="1"/><td rowspan="1" colspan="1"/><td rowspan="1" colspan="1"/><td rowspan="1" colspan="1"/><td rowspan="1" colspan="1">
                        <xref ref-type="bibr" rid="B15">Schulze 2006</xref>
                      </td></tr><tr><td rowspan="1" colspan="1">
                        <bold>7</bold>
                      </td><td rowspan="1" colspan="1">
                        <tp:taxon-name><tp:taxon-name-part taxon-name-part-type="genus" reg="Leodice">L.</tp:taxon-name-part> <tp:taxon-name-part taxon-name-part-type="uncertainty-rank">cf.</tp:taxon-name-part> <tp:taxon-name-part taxon-name-part-type="species" reg="antillensis">antillensis</tp:taxon-name-part></tp:taxon-name></td><td rowspan="1" colspan="1">GQ497533</td><td rowspan="1" colspan="1">0.144</td><td rowspan="1" colspan="1">0.144</td><td rowspan="1" colspan="1">0.144</td><td rowspan="1" colspan="1">0.102</td><td rowspan="1" colspan="1">0.088</td><td rowspan="1" colspan="1">0.159</td><td rowspan="1" colspan="1"/><td rowspan="1" colspan="1"/><td rowspan="1" colspan="1"/><td rowspan="1" colspan="1"/><td rowspan="1" colspan="1"/><td rowspan="1" colspan="1"/><td rowspan="1" colspan="1"/><td rowspan="1" colspan="1"/><td rowspan="1" colspan="1"/><td rowspan="1" colspan="1"/><td rowspan="1" colspan="1">
                        <xref ref-type="bibr" rid="B21">Zanol et al. 2010</xref>
                      </td></tr><tr><td rowspan="1" colspan="1">
                        <bold>8</bold>
                      </td><td rowspan="1" colspan="1">
                        <italic><tp:taxon-name><tp:taxon-name-part taxon-name-part-type="genus" reg="Leodice">L.</tp:taxon-name-part> <tp:taxon-name-part taxon-name-part-type="species" reg="harassii">harassii</tp:taxon-name-part></tp:taxon-name></italic>
                      </td><td rowspan="1" colspan="1">GQ497535</td><td rowspan="1" colspan="1">0.108</td><td rowspan="1" colspan="1">0.108</td><td rowspan="1" colspan="1">0.108</td><td rowspan="1" colspan="1">0.062</td><td rowspan="1" colspan="1">0.043</td><td rowspan="1" colspan="1">0.115</td><td rowspan="1" colspan="1">0.095</td><td rowspan="1" colspan="1"/><td rowspan="1" colspan="1"/><td rowspan="1" colspan="1"/><td rowspan="1" colspan="1"/><td rowspan="1" colspan="1"/><td rowspan="1" colspan="1"/><td rowspan="1" colspan="1"/><td rowspan="1" colspan="1"/><td rowspan="1" colspan="1"/><td rowspan="1" colspan="1">"</td></tr><tr><td rowspan="1" colspan="1">
                        <bold>9</bold>
                      </td><td rowspan="1" colspan="1">
                        <tp:taxon-name><tp:taxon-name-part taxon-name-part-type="genus" reg="Leodice">L.</tp:taxon-name-part> <tp:taxon-name-part taxon-name-part-type="uncertainty-rank">cf.</tp:taxon-name-part> <tp:taxon-name-part taxon-name-part-type="species" reg="limosa">limosa</tp:taxon-name-part></tp:taxon-name></td><td rowspan="1" colspan="1">GQ497531</td><td rowspan="1" colspan="1">0.124</td><td rowspan="1" colspan="1">0.124</td><td rowspan="1" colspan="1">0.124</td><td rowspan="1" colspan="1">0.104</td><td rowspan="1" colspan="1">0.110</td><td rowspan="1" colspan="1">0.102</td><td rowspan="1" colspan="1">0.153</td><td rowspan="1" colspan="1">0.116</td><td rowspan="1" colspan="1"/><td rowspan="1" colspan="1"/><td rowspan="1" colspan="1"/><td rowspan="1" colspan="1"/><td rowspan="1" colspan="1"/><td rowspan="1" colspan="1"/><td rowspan="1" colspan="1"/><td rowspan="1" colspan="1"/><td rowspan="1" colspan="1">"</td></tr><tr><td rowspan="1" colspan="1">
                        <bold>10</bold>
                      </td><td rowspan="1" colspan="1">
                        <italic><tp:taxon-name><tp:taxon-name-part taxon-name-part-type="genus" reg="Leodice">L.</tp:taxon-name-part> <tp:taxon-name-part taxon-name-part-type="species" reg="lucei">lucei</tp:taxon-name-part></tp:taxon-name></italic>
                      </td><td rowspan="1" colspan="1">GQ497529</td><td rowspan="1" colspan="1">0.082</td><td rowspan="1" colspan="1">0.082</td><td rowspan="1" colspan="1">0.082</td><td rowspan="1" colspan="1">0.088</td><td rowspan="1" colspan="1">0.095</td><td rowspan="1" colspan="1">0.062</td><td rowspan="1" colspan="1">0.115</td><td rowspan="1" colspan="1">0.088</td><td rowspan="1" colspan="1">0.102</td><td rowspan="1" colspan="1"/><td rowspan="1" colspan="1"/><td rowspan="1" colspan="1"/><td rowspan="1" colspan="1"/><td rowspan="1" colspan="1"/><td rowspan="1" colspan="1"/><td rowspan="1" colspan="1"/><td rowspan="1" colspan="1">"</td></tr><tr><td rowspan="1" colspan="1">
                        <bold>11</bold>
                      </td><td rowspan="1" colspan="1">
                        <italic><tp:taxon-name><tp:taxon-name-part taxon-name-part-type="genus" reg="Leodice">L.</tp:taxon-name-part> <tp:taxon-name-part taxon-name-part-type="species" reg="miurai">miurai</tp:taxon-name-part></tp:taxon-name></italic>
                      </td><td rowspan="1" colspan="1">GQ497530</td><td rowspan="1" colspan="1">0.104</td><td rowspan="1" colspan="1">0.104</td><td rowspan="1" colspan="1">0.104</td><td rowspan="1" colspan="1">0.109</td><td rowspan="1" colspan="1">0.116</td><td rowspan="1" colspan="1">0.096</td><td rowspan="1" colspan="1">0.145</td><td rowspan="1" colspan="1">0.123</td><td rowspan="1" colspan="1">0.153</td><td rowspan="1" colspan="1">0.083</td><td rowspan="1" colspan="1"/><td rowspan="1" colspan="1"/><td rowspan="1" colspan="1"/><td rowspan="1" colspan="1"/><td rowspan="1" colspan="1"/><td rowspan="1" colspan="1"/><td rowspan="1" colspan="1">"</td></tr><tr><td rowspan="1" colspan="1">
                        <bold>12</bold>
                      </td><td rowspan="1" colspan="1">
                        <italic><tp:taxon-name><tp:taxon-name-part taxon-name-part-type="genus" reg="Leodice">L.</tp:taxon-name-part> <tp:taxon-name-part taxon-name-part-type="species" reg="rubra">rubra</tp:taxon-name-part></tp:taxon-name></italic>
                      </td><td rowspan="1" colspan="1">GQ497528</td><td rowspan="1" colspan="1">0.083</td><td rowspan="1" colspan="1">0.083</td><td rowspan="1" colspan="1">0.083</td><td rowspan="1" colspan="1">0.089</td><td rowspan="1" colspan="1">0.109</td><td rowspan="1" colspan="1">0.012</td><td rowspan="1" colspan="1">0.144</td><td rowspan="1" colspan="1">0.101</td><td rowspan="1" colspan="1">0.102</td><td rowspan="1" colspan="1">0.062</td><td rowspan="1" colspan="1">0.111</td><td rowspan="1" colspan="1"/><td rowspan="1" colspan="1"/><td rowspan="1" colspan="1"/><td rowspan="1" colspan="1"/><td rowspan="1" colspan="1"/><td rowspan="1" colspan="1">"</td></tr><tr><td rowspan="1" colspan="1">
                        <bold>13</bold>
                      </td><td rowspan="1" colspan="1">
                        <italic><tp:taxon-name><tp:taxon-name-part taxon-name-part-type="genus" reg="Leodice">L.</tp:taxon-name-part> <tp:taxon-name-part taxon-name-part-type="species" reg="thomasiana">thomasiana</tp:taxon-name-part></tp:taxon-name></italic>
                      </td><td rowspan="1" colspan="1">GQ497563</td><td rowspan="1" colspan="1">0.143</td><td rowspan="1" colspan="1">0.143</td><td rowspan="1" colspan="1">0.143</td><td rowspan="1" colspan="1">0.094</td><td rowspan="1" colspan="1">0.081</td><td rowspan="1" colspan="1">0.136</td><td rowspan="1" colspan="1">0.108</td><td rowspan="1" colspan="1">0.068</td><td rowspan="1" colspan="1">0.129</td><td rowspan="1" colspan="1">0.128</td><td rowspan="1" colspan="1">0.150</td><td rowspan="1" colspan="1">0.121</td><td rowspan="1" colspan="1"/><td rowspan="1" colspan="1"/><td rowspan="1" colspan="1"/><td rowspan="1" colspan="1"/><td rowspan="1" colspan="1">"</td></tr><tr><td rowspan="1" colspan="1">
                        <bold>14</bold>
                      </td><td rowspan="1" colspan="1">
                        <italic><tp:taxon-name><tp:taxon-name-part taxon-name-part-type="genus" reg="Leodice">L.</tp:taxon-name-part> <tp:taxon-name-part taxon-name-part-type="species" reg="torquata">torquata</tp:taxon-name-part></tp:taxon-name></italic>
                      </td><td rowspan="1" colspan="1">GQ497539</td><td rowspan="1" colspan="1">0.114</td><td rowspan="1" colspan="1">0.114</td><td rowspan="1" colspan="1">0.114</td><td rowspan="1" colspan="1">0.094</td><td rowspan="1" colspan="1">0.068</td><td rowspan="1" colspan="1">0.121</td><td rowspan="1" colspan="1">0.094</td><td rowspan="1" colspan="1">0.055</td><td rowspan="1" colspan="1">0.144</td><td rowspan="1" colspan="1">0.128</td><td rowspan="1" colspan="1">0.135</td><td rowspan="1" colspan="1">0.107</td><td rowspan="1" colspan="1">0.024</td><td rowspan="1" colspan="1"/><td rowspan="1" colspan="1"/><td rowspan="1" colspan="1"/><td rowspan="1" colspan="1">"</td></tr><tr><td rowspan="1" colspan="1">
                        <bold>15</bold>
                      </td><td rowspan="1" colspan="1">
                        <italic><tp:taxon-name><tp:taxon-name-part taxon-name-part-type="genus" reg="Leodice">L.</tp:taxon-name-part> <tp:taxon-name-part taxon-name-part-type="species" reg="valens">valens</tp:taxon-name-part></tp:taxon-name></italic>
                      </td><td rowspan="1" colspan="1">GQ497534</td><td rowspan="1" colspan="1">0.116</td><td rowspan="1" colspan="1">0.116</td><td rowspan="1" colspan="1">0.116</td><td rowspan="1" colspan="1">0.089</td><td rowspan="1" colspan="1">0.069</td><td rowspan="1" colspan="1">0.139</td><td rowspan="1" colspan="1">0.075</td><td rowspan="1" colspan="1">0.075</td><td rowspan="1" colspan="1">0.103</td><td rowspan="1" colspan="1">0.095</td><td rowspan="1" colspan="1">0.132</td><td rowspan="1" colspan="1">0.124</td><td rowspan="1" colspan="1">0.129</td><td rowspan="1" colspan="1">0.115</td><td rowspan="1" colspan="1"/><td rowspan="1" colspan="1"/><td rowspan="1" colspan="1">"</td></tr><tr><td rowspan="1" colspan="1">
                        <bold>16</bold>
                      </td><td rowspan="1" colspan="1">
                        <italic><tp:taxon-name><tp:taxon-name-part taxon-name-part-type="genus" reg="Eunice">Eunice</tp:taxon-name-part> <tp:taxon-name-part taxon-name-part-type="species" reg="norvegica">norvegica</tp:taxon-name-part></tp:taxon-name></italic> (outgroup)</td><td rowspan="1" colspan="1">GQ497541</td><td rowspan="1" colspan="1">0.188</td><td rowspan="1" colspan="1">0.188</td><td rowspan="1" colspan="1">0.188</td><td rowspan="1" colspan="1">0.143</td><td rowspan="1" colspan="1">0.121</td><td rowspan="1" colspan="1">0.165</td><td rowspan="1" colspan="1">0.150</td><td rowspan="1" colspan="1">0.129</td><td rowspan="1" colspan="1">0.157</td><td rowspan="1" colspan="1">0.180</td><td rowspan="1" colspan="1">0.180</td><td rowspan="1" colspan="1">0.165</td><td rowspan="1" colspan="1">0.144</td><td rowspan="1" colspan="1">0.129</td><td rowspan="1" colspan="1">0.143</td><td rowspan="1" colspan="1"/><td rowspan="1" colspan="1">"</td></tr><tr><td rowspan="1" colspan="1">
                        <bold>17</bold>
                      </td><td rowspan="1" colspan="1">
                        <italic><tp:taxon-name><tp:taxon-name-part taxon-name-part-type="genus" reg="Marphysa">Marphysa</tp:taxon-name-part> <tp:taxon-name-part taxon-name-part-type="species" reg="sanguinea">sanguinea</tp:taxon-name-part></tp:taxon-name></italic> (outgroup)</td><td rowspan="1" colspan="1">GQ497547</td><td rowspan="1" colspan="1">0.172</td><td rowspan="1" colspan="1">0.172</td><td rowspan="1" colspan="1">0.172</td><td rowspan="1" colspan="1">0.135</td><td rowspan="1" colspan="1">0.101</td><td rowspan="1" colspan="1">0.157</td><td rowspan="1" colspan="1">0.115</td><td rowspan="1" colspan="1">0.101</td><td rowspan="1" colspan="1">0.150</td><td rowspan="1" colspan="1">0.121</td><td rowspan="1" colspan="1">0.157</td><td rowspan="1" colspan="1">0.142</td><td rowspan="1" colspan="1">0.136</td><td rowspan="1" colspan="1">0.121</td><td rowspan="1" colspan="1">0.114</td><td rowspan="1" colspan="1">0.101</td><td rowspan="1" colspan="1">"</td></tr></tbody></table></table-wrap></tp:treatment-sec><ref-list><ref id="B22"><mixed-citation xmlns:xlink="http://www.w3.org/1999/xlink" xlink:type="simple">
          <person-group><name name-style="western"><surname>Zanol</surname><given-names>J</given-names></name><name name-style="western"><surname>Halanych</surname><given-names>K</given-names></name><name name-style="western"><surname>Fauchald</surname><given-names>K</given-names></name></person-group> (<year>2014</year>) <article-title>Reconciling taxonomy and phylogeny in the bristleworm family <tp:taxon-name><tp:taxon-name-part taxon-name-part-type="family">Eunicidae</tp:taxon-name-part></tp:taxon-name> (polychaete, <tp:taxon-name><tp:taxon-name-part taxon-name-part-type="phylum">Annelida</tp:taxon-name-part></tp:taxon-name>).</article-title> <source>Zoologiga Scripta</source> <volume>43</volume>(<issue>1</issue>): <fpage>79</fpage>–<lpage>100</lpage>. <ext-link xlink:type="simple" ext-link-type="doi" xlink:href="10.1111/zsc.12034">https://doi.org/10.1111/zsc.12034</ext-link></mixed-citation></ref><ref id="B6"><mixed-citation xmlns:xlink="http://www.w3.org/1999/xlink" xlink:type="simple">
          <person-group><name name-style="western"><surname>Hartman</surname><given-names>O</given-names></name></person-group> (<year>1944</year>) <article-title>Polychaetous Annelids. Part V. Eunicea.</article-title> <source>Allan Hancock Pacific Expeditions</source> <volume>10</volume>(<issue>1</issue>): <fpage>1</fpage>–<lpage>237</lpage>.</mixed-citation></ref><ref id="B3"><mixed-citation xmlns:xlink="http://www.w3.org/1999/xlink" xlink:type="simple">
          <person-group><name name-style="western"><surname>Day</surname><given-names>JH</given-names></name></person-group> (<year>1967</year>) <source>A monograph on the <tp:taxon-name><tp:taxon-name-part taxon-name-part-type="class">Polychaeta</tp:taxon-name-part></tp:taxon-name> of Southern Africa. Part 1. <tp:taxon-name><tp:taxon-name-part taxon-name-part-type="class">Errantia</tp:taxon-name-part></tp:taxon-name>.</source> <publisher-name>British Museum (Natural History)</publisher-name>, <publisher-loc>London</publisher-loc>, <size units="page">458 pp</size>. <ext-link xlink:type="simple" ext-link-type="doi" xlink:href="10.5962/bhl.title.8596">https://doi.org/10.5962/bhl.title.8596</ext-link></mixed-citation></ref><ref id="B12"><mixed-citation xmlns:xlink="http://www.w3.org/1999/xlink" xlink:type="simple">
          <person-group><name name-style="western"><surname>Miura</surname><given-names>T</given-names></name></person-group> (<year>1977</year>) <article-title>Eunicid Polychaetous Annelids from Japan-I.</article-title> <source>Bulletin de la Société franco-japonaise d’océanographie</source> <volume>15</volume>: <fpage>1</fpage>–<lpage>20</lpage>.</mixed-citation></ref><ref id="B13"><mixed-citation xmlns:xlink="http://www.w3.org/1999/xlink" xlink:type="simple">
          <person-group><name name-style="western"><surname>Miura</surname><given-names>T</given-names></name></person-group> (<year>1986</year>) <article-title>Japanese Polychaetes of the genera <tp:taxon-name><tp:taxon-name-part taxon-name-part-type="genus">Eunice</tp:taxon-name-part></tp:taxon-name> and Euniphysa: Taxonomy and branchial distribution patterns.</article-title> <source>Publication of the Seto Marine Biological Laboratory,</source> <volume>31</volume>: <fpage>269</fpage>–<lpage>325</lpage>. <ext-link xlink:type="simple" ext-link-type="doi" xlink:href="10.5134/176125">https://doi.org/10.5134/176125</ext-link></mixed-citation></ref><ref id="B5"><mixed-citation xmlns:xlink="http://www.w3.org/1999/xlink" xlink:type="simple">
          <person-group><name name-style="western"><surname>Fauchald</surname><given-names>K</given-names></name></person-group> (<year>1992</year>) <article-title>A review of the genus <italic><tp:taxon-name><tp:taxon-name-part taxon-name-part-type="genus">Eunice</tp:taxon-name-part></tp:taxon-name></italic> (<tp:taxon-name><tp:taxon-name-part taxon-name-part-type="family">Eunicidae</tp:taxon-name-part></tp:taxon-name>: <tp:taxon-name><tp:taxon-name-part taxon-name-part-type="class">Polychaeta</tp:taxon-name-part></tp:taxon-name>) based upon type material.</article-title> <source>Smithsonian Contributions to Zoology</source> <volume>523</volume>: <fpage>1</fpage>–<lpage>422</lpage>. <ext-link xlink:type="simple" ext-link-type="doi" xlink:href="10.5479/si.00810282.523">https://doi.org/10.5479/si.00810282.523</ext-link></mixed-citation></ref><ref id="B2"><mixed-citation xmlns:xlink="http://www.w3.org/1999/xlink" xlink:type="simple">
          <person-group><name name-style="western"><surname>Carrera-Parra</surname><given-names>LF</given-names></name><name name-style="western"><surname>Salazar-Vallejo</surname><given-names>SI</given-names></name></person-group> (<year>1998</year>) <article-title>A new genus and 12 new species of <tp:taxon-name><tp:taxon-name-part taxon-name-part-type="family">Eunicidae</tp:taxon-name-part></tp:taxon-name> (<tp:taxon-name><tp:taxon-name-part taxon-name-part-type="class">Polychaeta</tp:taxon-name-part></tp:taxon-name>) from the Caribbean Sea.</article-title> <source>Journal of the Marine Biological Association of the United Kingdom</source> <volume>78</volume>(<issue>1</issue>): <fpage>145</fpage>–<lpage>182</lpage>. <ext-link xlink:type="simple" ext-link-type="doi" xlink:href="10.1017/S0025315400040005">https://doi.org/10.1017/S0025315400040005</ext-link></mixed-citation></ref><ref id="B16"><mixed-citation xmlns:xlink="http://www.w3.org/1999/xlink" xlink:type="simple">
          <person-group><name name-style="western"><surname>Steiner</surname><given-names>TM</given-names></name><name name-style="western"><surname>Nogueira</surname><given-names>JM</given-names></name><name name-style="western"><surname>Amaral</surname><given-names>AC</given-names></name></person-group> (<year>2002</year>) <article-title><italic><tp:taxon-name><tp:taxon-name-part taxon-name-part-type="genus">Eunice</tp:taxon-name-part> <tp:taxon-name-part taxon-name-part-type="species">rubra</tp:taxon-name-part></tp:taxon-name></italic> Grube (<tp:taxon-name><tp:taxon-name-part taxon-name-part-type="phylum">Annelida</tp:taxon-name-part></tp:taxon-name>, <tp:taxon-name><tp:taxon-name-part taxon-name-part-type="class">Polychaeta</tp:taxon-name-part></tp:taxon-name>, <tp:taxon-name><tp:taxon-name-part taxon-name-part-type="family">Eunicidae</tp:taxon-name-part></tp:taxon-name>), a redescription based on the holotype and Brazilian specimens.</article-title> <source>Revista Brasileira de Zoologia</source> <volume>19</volume>(<issue>1</issue>): <fpage>243</fpage>–<lpage>259</lpage>.</mixed-citation></ref><ref id="B20"><mixed-citation xmlns:xlink="http://www.w3.org/1999/xlink" xlink:type="simple">
          <person-group><name name-style="western"><surname>Zanol</surname><given-names>J</given-names></name><name name-style="western"><surname>Fauchald</surname><given-names>K</given-names></name><name name-style="western"><surname>Paiva</surname><given-names>PC</given-names></name></person-group> (<year>2007</year>) <article-title>A phylogenetic analysis of the genus <italic><tp:taxon-name><tp:taxon-name-part taxon-name-part-type="genus">Eunice</tp:taxon-name-part></tp:taxon-name></italic> (<tp:taxon-name><tp:taxon-name-part taxon-name-part-type="family">Eunicidae</tp:taxon-name-part></tp:taxon-name>, Polychaete, <tp:taxon-name><tp:taxon-name-part taxon-name-part-type="phylum">Annelida</tp:taxon-name-part></tp:taxon-name>).</article-title> <source>Zoological Journal of the Linnaean Society</source> <volume>150</volume>(<issue>2</issue>): <fpage>413</fpage>–<lpage>434</lpage>. <ext-link xlink:type="simple" ext-link-type="doi" xlink:href="10.1111/j.1096-3642.2007.00302.x">https://doi.org/10.1111/j.1096-3642.2007.00302.x</ext-link></mixed-citation></ref><ref id="B19"><mixed-citation xmlns:xlink="http://www.w3.org/1999/xlink" xlink:type="simple">
          <person-group><name name-style="western"><surname>Wu</surname><given-names>X</given-names></name><name name-style="western"><surname>Sun</surname><given-names>R</given-names></name><name name-style="western"><surname>Liu</surname><given-names>R</given-names></name><name name-style="western"><surname>Xu</surname><given-names>K</given-names></name></person-group> (<year>2013b</year>) <article-title>Two new species of <italic><tp:taxon-name><tp:taxon-name-part taxon-name-part-type="genus">Eunice</tp:taxon-name-part></tp:taxon-name></italic> Cuvier, 1817 (<tp:taxon-name><tp:taxon-name-part taxon-name-part-type="class">Polychaeta</tp:taxon-name-part></tp:taxon-name>, <tp:taxon-name><tp:taxon-name-part taxon-name-part-type="family">Eunicidae</tp:taxon-name-part></tp:taxon-name>) from the coral reefs of Hainan Island with a key to 16 species of <italic><tp:taxon-name><tp:taxon-name-part taxon-name-part-type="genus">Eunice</tp:taxon-name-part></tp:taxon-name></italic> from China seas.</article-title> <source>Zootaxa</source> <volume>3652</volume>(<issue>2</issue>): <fpage>249</fpage>–<lpage>264</lpage>. <ext-link xlink:type="simple" ext-link-type="doi" xlink:href="10.11646/zootaxa.3652.2.3">https://doi.org/10.11646/zootaxa.3652.2.3</ext-link></mixed-citation></ref><ref id="B4"><mixed-citation xmlns:xlink="http://www.w3.org/1999/xlink" xlink:type="simple">
          <person-group><name name-style="western"><surname>Fauchald</surname><given-names>K</given-names></name></person-group> (<year>1970</year>) <article-title>Polychaetous annelids of the families <tp:taxon-name><tp:taxon-name-part taxon-name-part-type="family">Eunicidae</tp:taxon-name-part></tp:taxon-name>, <tp:taxon-name><tp:taxon-name-part taxon-name-part-type="family">Lumbrineridae</tp:taxon-name-part></tp:taxon-name>, <tp:taxon-name><tp:taxon-name-part taxon-name-part-type="family">Iphitimidae</tp:taxon-name-part></tp:taxon-name>, <tp:taxon-name><tp:taxon-name-part taxon-name-part-type="family">Arabellidae</tp:taxon-name-part></tp:taxon-name>, <tp:taxon-name><tp:taxon-name-part taxon-name-part-type="family">Lysaretidae</tp:taxon-name-part></tp:taxon-name> and <tp:taxon-name><tp:taxon-name-part taxon-name-part-type="family">Dorvilleidae</tp:taxon-name-part></tp:taxon-name> from western Mexico.</article-title> <source>Allan Hancock Monographs in Marine Biology</source> <volume>5</volume>: <fpage>1</fpage>–<lpage>335</lpage>.</mixed-citation></ref><ref id="B11"><mixed-citation xmlns:xlink="http://www.w3.org/1999/xlink" xlink:type="simple">
          <person-group><name name-style="western"><surname>León-González</surname><given-names>JA</given-names></name><name name-style="western"><surname>Rivera</surname><given-names>CG</given-names></name><name name-style="western"><surname>Romero</surname><given-names>MY</given-names></name></person-group> (<year>2004</year>) <article-title>Sublittoral <tp:taxon-name><tp:taxon-name-part taxon-name-part-type="family">Eunicidae</tp:taxon-name-part></tp:taxon-name> and <tp:taxon-name><tp:taxon-name-part taxon-name-part-type="family">Onuphidae</tp:taxon-name-part></tp:taxon-name> (<tp:taxon-name><tp:taxon-name-part taxon-name-part-type="class">Polychaeta</tp:taxon-name-part></tp:taxon-name>) from soft bottom off El Salvador, eastern Pacific.</article-title> <source>Journal of the Marine Biological Association of the United Kingdom</source> <volume>84</volume>(<issue>1</issue>): <fpage>93</fpage>–<lpage>101</lpage>. <ext-link xlink:type="simple" ext-link-type="doi" xlink:href="10.1017/S0025315404008951h">https://doi.org/10.1017/S0025315404008951h</ext-link></mixed-citation></ref><ref id="B18"><mixed-citation xmlns:xlink="http://www.w3.org/1999/xlink" xlink:type="simple">
          <person-group><name name-style="western"><surname>Wu</surname><given-names>X</given-names></name><name name-style="western"><surname>Sun</surname><given-names>R</given-names></name><name name-style="western"><surname>Liu</surname><given-names>R</given-names></name></person-group> (<year>2013a</year>) <article-title>A new species of <italic><tp:taxon-name><tp:taxon-name-part taxon-name-part-type="genus">Eunice</tp:taxon-name-part></tp:taxon-name></italic> (<tp:taxon-name><tp:taxon-name-part taxon-name-part-type="class">Polychaeta</tp:taxon-name-part></tp:taxon-name>: <tp:taxon-name><tp:taxon-name-part taxon-name-part-type="family">Eunicidae</tp:taxon-name-part></tp:taxon-name>) from Hainan Island, South China Sea.</article-title> <source>Chinese Journal of Oceanology and Limnology</source> <volume>31</volume>(<issue>1</issue>): <fpage>134</fpage>–<lpage>139</lpage>. <ext-link xlink:type="simple" ext-link-type="doi" xlink:href="10.1007/s00343-013-2014-5">https://doi.org/10.1007/s00343-013-2014-5</ext-link></mixed-citation></ref><ref id="B7"><mixed-citation xmlns:xlink="http://www.w3.org/1999/xlink" xlink:type="simple">
          <person-group><name name-style="western"><surname>Hsueh</surname><given-names>PW</given-names></name><name name-style="western"><surname>Li</surname><given-names>YH</given-names></name></person-group> (<year>2014</year>) <article-title>New species and new records of eunicids (<tp:taxon-name><tp:taxon-name-part taxon-name-part-type="class">Polychaeta</tp:taxon-name-part></tp:taxon-name>, <tp:taxon-name><tp:taxon-name-part taxon-name-part-type="family">Eunicidae</tp:taxon-name-part></tp:taxon-name>) from Taiwan.</article-title> <source>Zootaxa</source> <volume>3802</volume>(<issue>2</issue>): <fpage>151</fpage>–<lpage>72</lpage>. <ext-link xlink:type="simple" ext-link-type="doi" xlink:href="10.11646/zootaxa.3802.2.1">https://doi.org/10.11646/zootaxa.3802.2.1</ext-link></mixed-citation></ref><ref id="B15"><mixed-citation xmlns:xlink="http://www.w3.org/1999/xlink" xlink:type="simple">
          <person-group><name name-style="western"><surname>Schulze</surname><given-names>A</given-names></name></person-group> (<year>2006</year>) <article-title>Phylogeny and Genetic Diversity of Palolo Worms (Palola, <tp:taxon-name><tp:taxon-name-part taxon-name-part-type="family">Eunicidae</tp:taxon-name-part></tp:taxon-name>) from the Tropical North Pacific and the Caribbean.</article-title> <source>Biological Bulletin</source> <volume>210</volume>(<issue>1</issue>): <fpage>25</fpage>–<lpage>37</lpage>. <ext-link xlink:type="simple" ext-link-type="doi" xlink:href="10.2307/4134534">https://doi.org/10.2307/4134534</ext-link></mixed-citation></ref><ref id="B21"><mixed-citation xmlns:xlink="http://www.w3.org/1999/xlink" xlink:type="simple">
          <person-group><name name-style="western"><surname>Zanol</surname><given-names>J</given-names></name><name name-style="western"><surname>Halanych</surname><given-names>K</given-names></name><name name-style="western"><surname>Struck</surname><given-names>T</given-names></name><name name-style="western"><surname>Fauchald</surname><given-names>K</given-names></name></person-group> (<year>2010</year>) <article-title>Phylogeny of the bristle worm family <tp:taxon-name><tp:taxon-name-part taxon-name-part-type="family">Eunicidae</tp:taxon-name-part></tp:taxon-name> (<tp:taxon-name><tp:taxon-name-part taxon-name-part-type="order">Eunicida</tp:taxon-name-part></tp:taxon-name>, <tp:taxon-name><tp:taxon-name-part taxon-name-part-type="phylum">Annelida</tp:taxon-name-part></tp:taxon-name>) and the phylogenetic utility of noncongruent 16S, COI and 18S in combined analyses.</article-title> <source>Molecular Phylogenetics and Evolution</source> <volume>55</volume>: <fpage>660</fpage>–<lpage>676</lpage>. <ext-link xlink:type="simple" ext-link-type="doi" xlink:href="10.1016/j.ympev.2009.12.024">https://doi.org/10.1016/j.ympev.2009.12.024</ext-link></mixed-citation></ref><ref id="B1"><mixed-citation xmlns:xlink="http://www.w3.org/1999/xlink" xlink:type="simple">
          <person-group><name name-style="western"><surname>Arias</surname><given-names>A</given-names></name><name name-style="western"><surname>Fernández-Álvarez</surname><given-names>FÁ</given-names></name><name name-style="western"><surname>Martins</surname><given-names>R</given-names></name><name name-style="western"><surname>Anadón</surname><given-names>N</given-names></name></person-group> (<year>2015</year>) <article-title>Rediscovery and redescription of <italic><tp:taxon-name><tp:taxon-name-part taxon-name-part-type="genus">Leodice</tp:taxon-name-part> <tp:taxon-name-part taxon-name-part-type="species">laurillardi</tp:taxon-name-part></tp:taxon-name></italic> (Quatrefages, 1866) comb. nov.</article-title> <source>(<tp:taxon-name><tp:taxon-name-part taxon-name-part-type="phylum">Annelida</tp:taxon-name-part></tp:taxon-name>: <tp:taxon-name><tp:taxon-name-part taxon-name-part-type="family">Eunicidae</tp:taxon-name-part></tp:taxon-name>)-a rare European polychaete or just an overlooked species? Zootaxa</source> <volume>3964</volume>(<issue>4</issue>): <fpage>475</fpage>–<lpage>481</lpage>. <ext-link xlink:type="simple" ext-link-type="doi" xlink:href="10.11646/zootaxa.3964.4.6">https://doi.org/10.11646/zootaxa.3964.4.6</ext-link></mixed-citation></ref></ref-list></tp:taxon-treatment>
